# Supplementary material for: Microbiota of healthy dogs demonstrate a significant decrease in richness and changes in specific bacterial groups in response to supplementation with resistant starch, but not psyllium or methylcellulose, in a randomized cross-over trial
Source: Access Microbiol. 2024 May 14;6(5):000774.v4. doi: 10.1099/acmi.0.000774.v4 (PMC11165627; doi:10.1099/acmi.0.000774.v4)
Supplement: Uncited Table S1. [file acmi-6-00774-s002.xlsx]

## Sheet: Table S3 taxonomy
OTU	kingdom	phylum	class	order	family	genus	species
OTU_1	k__Bacteria	p__Firmicutes	c__Clostridia	o__Peptostreptococcales-Tissierellales	f__Peptostreptococcaceae	g__Peptoclostridium	s__
OTU_10	k__Bacteria	p__Firmicutes	c__Clostridia	o__Lachnospirales	f__Lachnospiraceae	g__Ruminococcus_gnavus_group	s__
OTU_100	k__Bacteria	p__Proteobacteria	c__Gammaproteobacteria	o__Aeromonadales	f__Succinivibrionaceae	g__Anaerobiospirillum	s__Anaerobiospirillum_succiniciproducens
OTU_1000	k__Bacteria	p__Firmicutes	c__Clostridia	o__Lachnospirales	f__Lachnospiraceae	NA	NA
OTU_1001	k__Bacteria	p__Firmicutes	c__Clostridia	o__Peptostreptococcales-Tissierellales	f__Peptostreptococcales-Tissierellales	g__Peptoniphilus	s__Peptoniphilus_duerdenii
OTU_1002	k__Bacteria	p__Bacteroidota	c__Bacteroidia	o__Flavobacteriales	f__Flavobacteriaceae	g__Flavobacterium	NA
OTU_1003	k__Bacteria	p__Firmicutes	c__Clostridia	o__Peptostreptococcales-Tissierellales	f__Anaerovoracaceae	NA	NA
OTU_1004	k__Bacteria	NA	NA	NA	NA	NA	NA
OTU_1005	k__Bacteria	p__Firmicutes	NA	NA	NA	NA	NA
OTU_1006	k__Bacteria	p__Firmicutes	c__Clostridia	o__Oscillospirales	NA	NA	NA
OTU_1007	k__Bacteria	p__Firmicutes	c__Clostridia	o__Oscillospirales	f__Oscillospiraceae	g__UCG-002	s__
OTU_1008	k__Bacteria	p__Actinobacteriota	c__Coriobacteriia	o__Coriobacteriales	f__Coriobacteriales_Incertae_Sedis	g__	s__
OTU_1009	k__Bacteria	p__Firmicutes	c__Clostridia	o__Clostridiales	f__Clostridiaceae	g__Sarcina	s__
OTU_101	k__Bacteria	p__Bacteroidota	c__Bacteroidia	o__Bacteroidales	f__Prevotellaceae	g__Prevotella	s__Prevotella_stercorea
OTU_1010	k__Bacteria	p__Firmicutes	c__Bacilli	o__Erysipelotrichales	f__Erysipelotrichaceae	g__Turicibacter	NA
OTU_1011	k__Bacteria	p__Actinobacteriota	c__Actinobacteria	o__Micromonosporales	f__Micromonosporaceae	NA	NA
OTU_1012	k__Bacteria	p__Firmicutes	c__Clostridia	o__Monoglobales	f__Monoglobaceae	g__Monoglobus	s__
OTU_1013	k__Bacteria	p__Firmicutes	c__Bacilli	o__Erysipelotrichales	f__Erysipelotrichaceae	g__	s__
OTU_1014	k__Bacteria	p__Actinobacteriota	c__Coriobacteriia	o__Coriobacteriales	f__Eggerthellaceae	g__CHKCI002	s__
OTU_1015	k__Bacteria	p__Proteobacteria	c__Alphaproteobacteria	o__Rhodospirillales	f__	g__	s__
OTU_1016	k__Bacteria	p__Actinobacteriota	c__Coriobacteriia	o__Coriobacteriales	f__Coriobacteriaceae	g__Collinsella	s__Collinsella_intestinalis
OTU_1017	k__Bacteria	p__Firmicutes	c__Clostridia	o__Peptococcales	f__Peptococcaceae	g__Peptococcus	s__
OTU_1018	k__Bacteria	p__Cyanobacteria	c__Cyanobacteriia	o__Chloroplast	f__Chloroplast	g__Chloroplast	s__Solanum_lycopersicum
OTU_1019	k__Bacteria	p__Firmicutes	c__Clostridia	o__Oscillospirales	f__Oscillospiraceae	NA	NA
OTU_102	k__Bacteria	p__Bacteroidota	c__Bacteroidia	o__Bacteroidales	f__Bacteroidaceae	g__Bacteroides	s__Bacteroides_fragilis
OTU_1020	k__Bacteria	p__Bacteroidota	c__Bacteroidia	o__Bacteroidales	f__Muribaculaceae	g__Muribaculaceae	s__
OTU_1021	k__Bacteria	p__Firmicutes	c__Bacilli	o__Lactobacillales	NA	NA	NA
OTU_1022	k__Bacteria	p__Firmicutes	c__Clostridia	o__Clostridiales	f__Clostridiaceae	g__Sarcina	NA
OTU_1023	k__Bacteria	p__Proteobacteria	c__Gammaproteobacteria	o__Cellvibrionales	f__Halieaceae	g__Parahaliea	s__
OTU_1024	k__Bacteria	p__Firmicutes	c__Negativicutes	o__Veillonellales-Selenomonadales	f__Selenomonadaceae	g__Megamonas	NA
OTU_1025	k__Bacteria	p__Firmicutes	c__Clostridia	o__Lachnospirales	f__Lachnospiraceae	g__Lachnoclostridium	s__
OTU_1026	k__Bacteria	p__Firmicutes	c__Clostridia	o__Peptostreptococcales-Tissierellales	f__Peptostreptococcaceae	g__Peptoclostridium	NA
OTU_1027	k__Bacteria	p__Firmicutes	c__Clostridia	o__Oscillospirales	f__UCG-010	g__UCG-010	s__
OTU_1028	k__Bacteria	p__Bacteroidota	c__Bacteroidia	o__Bacteroidales	f__Dysgonomonadaceae	g__Petrimonas	s__Petrimonas_mucosa
OTU_1029	k__Bacteria	p__Firmicutes	c__Bacilli	o__Erysipelotrichales	f__Erysipelotrichaceae	g__Turicibacter	NA
OTU_103	k__Bacteria	p__Firmicutes	c__Negativicutes	o__Acidaminococcales	f__Acidaminococcaceae	g__Phascolarctobacterium	s__Phascolarctobacterium_faecium
OTU_1030	k__Bacteria	p__Firmicutes	c__Bacilli	o__Lactobacillales	f__Lactobacillaceae	g__Lactobacillus	s__Lactobacillus_fermentum
OTU_1031	k__Bacteria	p__Bacteroidota	c__Bacteroidia	o__Bacteroidales	f__Prevotellaceae	g__Prevotella	s__Prevotella_disiens
OTU_1032	k__Bacteria	p__Firmicutes	c__Clostridia	o__Lachnospirales	f__Lachnospiraceae	NA	NA
OTU_1033	k__Bacteria	p__Firmicutes	c__Clostridia	o__Lachnospirales	f__Lachnospiraceae	NA	NA
OTU_1034	k__Bacteria	p__Firmicutes	c__Bacilli	o__RF39	f__RF39	g__RF39	s__
OTU_1035	k__Bacteria	p__Actinobacteriota	c__Coriobacteriia	o__Coriobacteriales	f__Coriobacteriales_Incertae_Sedis	g__	s__
OTU_1036	k__Bacteria	p__Firmicutes	c__Clostridia	o__Oscillospirales	f__Ruminococcaceae	g__	s__
OTU_1037	k__Bacteria	p__Bacteroidota	c__Bacteroidia	o__Bacteroidales	f__Bacteroidaceae	g__Bacteroides	s__Bacteroides_caecigallinarum
OTU_1038	k__Bacteria	p__Cyanobacteria	c__Cyanobacteriia	o__Chloroplast	f__Chloroplast	g__Chloroplast	s__Nicotiana_tabacum
OTU_1039	k__Bacteria	p__Firmicutes	c__Clostridia	o__Oscillospirales	f__Oscillospiraceae	g__NK4A214_group	s__
OTU_104	k__Bacteria	p__Firmicutes	c__Clostridia	o__Clostridia_vadinBB60_group	f__Clostridia_vadinBB60_group	g__Clostridia_vadinBB60_group	s__
OTU_1040	k__Bacteria	p__Firmicutes	c__Clostridia	o__Clostridia_vadinBB60_group	f__Clostridia_vadinBB60_group	g__Clostridia_vadinBB60_group	s__Clostridiales_bacterium
OTU_1041	k__Bacteria	p__Firmicutes	c__Clostridia	o__Lachnospirales	f__Lachnospiraceae	NA	NA
OTU_1042	k__Bacteria	p__Firmicutes	c__Clostridia	o__Lachnospirales	f__Lachnospiraceae	NA	NA
OTU_1043	k__Bacteria	p__Firmicutes	c__Clostridia	o__Eubacteriales	f__Eubacteriaceae	g__	s__
OTU_1044	k__Bacteria	p__Firmicutes	c__Bacilli	o__Staphylococcales	f__Staphylococcaceae	g__Staphylococcus	NA
OTU_1045	k__Bacteria	p__Firmicutes	c__Clostridia	o__Oscillospirales	f__Ruminococcaceae	NA	NA
OTU_1046	k__Bacteria	p__Firmicutes	c__Clostridia	o__Lachnospirales	f__Lachnospiraceae	g__Roseburia	s__Roseburia_inulinivorans
OTU_1048	k__Bacteria	NA	NA	NA	NA	NA	NA
OTU_1049	k__Bacteria	p__Actinobacteriota	c__Actinobacteria	o__Propionibacteriales	f__Nocardioidaceae	g__Nocardioides	NA
OTU_105	k__Bacteria	p__Bacteroidota	c__Bacteroidia	o__Bacteroidales	f__Bacteroidaceae	g__Bacteroides	NA
OTU_1050	k__Bacteria	p__Firmicutes	c__Clostridia	o__Christensenellales	f__Christensenellaceae	g__Christensenellaceae_R-7_group	s__
OTU_1051	k__Bacteria	p__Firmicutes	c__Clostridia	o__Peptostreptococcales-Tissierellales	f__Anaerovoracaceae	g__Family_XIII_AD3011_group	s__
OTU_1052	k__Bacteria	p__Bacteroidota	c__Bacteroidia	o__Bacteroidales	f__Tannerellaceae	g__Parabacteroides	s__
OTU_1053	k__Bacteria	p__Bacteroidota	c__Bacteroidia	o__Bacteroidales	NA	NA	NA
OTU_1054	k__Bacteria	p__Firmicutes	c__Clostridia	o__Peptostreptococcales-Tissierellales	f__Anaerovoracaceae	g__Eubacterium_brachy_group	s__
OTU_1055	k__Bacteria	p__Firmicutes	c__Bacilli	o__Erysipelotrichales	f__Erysipelatoclostridiaceae	g__Catenibacterium	NA
OTU_1056	k__Bacteria	p__Firmicutes	c__Clostridia	o__Oscillospirales	f__Ruminococcaceae	NA	NA
OTU_1057	k__Bacteria	p__Firmicutes	c__Clostridia	o__Lachnospirales	f__Lachnospiraceae	g__Cellulosilyticum	s__
OTU_1058	k__Bacteria	p__Actinobacteriota	c__Actinobacteria	o__Propionibacteriales	f__Propionibacteriaceae	g__Friedmanniella	s__
OTU_1059	k__Bacteria	p__Actinobacteriota	c__Coriobacteriia	o__Coriobacteriales	f__Eggerthellaceae	NA	NA
OTU_106	k__Bacteria	p__Firmicutes	c__Clostridia	o__Lachnospirales	f__Lachnospiraceae	g__Lachnospira	s__
OTU_1060	k__Bacteria	p__Firmicutes	c__Clostridia	o__Lachnospirales	f__Lachnospiraceae	g__Blautia	NA
OTU_1061	k__Bacteria	p__Firmicutes	c__Bacilli	o__Lactobacillales	f__Lactobacillaceae	g__Lactobacillus	s__Lactobacillus_delbrueckii
OTU_1062	k__Bacteria	p__Firmicutes	c__Clostridia	o__Oscillospirales	f__Ruminococcaceae	NA	NA
OTU_1063	k__Bacteria	p__Proteobacteria	c__Gammaproteobacteria	o__Enterobacterales	f__Morganellaceae	g__Providencia	NA
OTU_1064	k__Bacteria	p__Firmicutes	c__Clostridia	o__Lachnospirales	f__Lachnospiraceae	g__Anaerostipes	NA
OTU_1065	k__Bacteria	p__Actinobacteriota	c__Coriobacteriia	o__Coriobacteriales	f__Eggerthellaceae	NA	NA
OTU_1066	k__Bacteria	p__Firmicutes	c__Clostridia	o__Lachnospirales	f__Lachnospiraceae	g__Lachnospiraceae_NK4A136_group	s__
OTU_1067	k__Bacteria	p__Firmicutes	c__Clostridia	o__Oscillospirales	f__Ruminococcaceae	g__Anaerotruncus	s__
OTU_1068	k__Bacteria	p__Firmicutes	c__Clostridia	o__Oscillospirales	f__Ruminococcaceae	g__Ruminococcus	s__Clostridiaceae_bacterium
OTU_1069	k__Bacteria	p__Bacteroidota	c__Bacteroidia	o__Bacteroidales	f__Marinifilaceae	g__Odoribacter	s__
OTU_107	k__Bacteria	p__Firmicutes	c__Clostridia	o__Oscillospirales	f__Oscillospiraceae	g__UCG-005	s__
OTU_1070	k__Bacteria	p__Firmicutes	c__Bacilli	o__Lactobacillales	f__Aerococcaceae	NA	NA
OTU_1071	k__Bacteria	p__Firmicutes	c__Negativicutes	o__Veillonellales-Selenomonadales	f__Selenomonadaceae	g__Megamonas	NA
OTU_1072	k__Bacteria	p__Firmicutes	NA	NA	NA	NA	NA
OTU_1073	k__Bacteria	p__Firmicutes	c__Clostridia	o__Oscillospirales	f__Oscillospiraceae	g__Oscillospira	s__
OTU_1074	k__Bacteria	p__Firmicutes	c__Clostridia	o__Oscillospirales	f__Ruminococcaceae	g__Negativibacillus	s__
OTU_1075	k__Bacteria	p__Firmicutes	c__Clostridia	o__Oscillospirales	f__UCG-010	g__UCG-010	s__
OTU_1076	k__Bacteria	p__Firmicutes	c__Clostridia	NA	NA	NA	NA
OTU_1078	k__Bacteria	p__Firmicutes	c__Clostridia	o__Lachnospirales	f__Lachnospiraceae	NA	NA
OTU_1079	k__Bacteria	p__Firmicutes	c__Bacilli	o__RF39	f__RF39	g__RF39	s__
OTU_108	k__Bacteria	p__Firmicutes	c__Clostridia	o__Peptostreptococcales-Tissierellales	f__Peptostreptococcaceae	g__Terrisporobacter	s__
OTU_1080	k__Bacteria	p__Proteobacteria	c__Gammaproteobacteria	o__Xanthomonadales	f__Xanthomonadaceae	g__Stenotrophomonas	s__Pseudomonas_geniculata
OTU_1081	k__Bacteria	p__Proteobacteria	c__Gammaproteobacteria	o__Pseudomonadales	f__Moraxellaceae	g__Perlucidibaca	s__Perlucidibaca_piscinae
OTU_1082	k__Bacteria	p__Firmicutes	c__Clostridia	o__Oscillospirales	f__Ruminococcaceae	g__Harryflintia	s__
OTU_1083	k__Bacteria	p__Firmicutes	c__Clostridia	o__Peptostreptococcales-Tissierellales	f__Peptostreptococcaceae	g__Romboutsia	NA
OTU_1084	k__Bacteria	p__Proteobacteria	c__Alphaproteobacteria	o__Rhizobiales	f__Rhizobiaceae	NA	NA
OTU_1085	k__Bacteria	p__Verrucomicrobiota	c__Lentisphaeria	o__Victivallales	f__vadinBE97	g__vadinBE97	s__
OTU_1086	k__Bacteria	p__Firmicutes	c__Bacilli	o__Lactobacillales	f__Streptococcaceae	g__Streptococcus	NA
OTU_1087	k__Bacteria	p__Firmicutes	c__Clostridia	o__Peptostreptococcales-Tissierellales	f__Anaerovoracaceae	g__Anaerovorax	s__
OTU_1088	k__Bacteria	p__Bacteroidota	c__Bacteroidia	o__Bacteroidales	f__Prevotellaceae	g__Prevotella	s__Prevotella_corporis
OTU_1089	k__Bacteria	p__Firmicutes	c__Clostridia	o__Clostridia_vadinBB60_group	f__Clostridia_vadinBB60_group	g__Clostridia_vadinBB60_group	s__
OTU_109	k__Bacteria	p__Firmicutes	c__Clostridia	o__Oscillospirales	f__Oscillospiraceae	g__UCG-005	s__
OTU_1090	k__Bacteria	p__Proteobacteria	c__Alphaproteobacteria	o__Defluviicoccales	f__Defluviicoccaceae	g__Defluviicoccus	s__
OTU_1091	k__Bacteria	p__Bacteroidota	c__Bacteroidia	o__Bacteroidales	f__Bacteroidaceae	g__Bacteroides	s__
OTU_1092	k__Bacteria	p__Firmicutes	c__Negativicutes	o__Veillonellales-Selenomonadales	f__Veillonellaceae	g__Allisonella	s__
OTU_1093	k__Bacteria	p__Firmicutes	c__Bacilli	o__Lactobacillales	f__Enterococcaceae	g__Enterococcus	NA
OTU_1094	k__Bacteria	p__Proteobacteria	c__Alphaproteobacteria	o__Rickettsiales	f__Mitochondria	g__Mitochondria	s__Nicotiana_tabacum
OTU_1095	k__Bacteria	p__Firmicutes	c__Clostridia	o__Peptostreptococcales-Tissierellales	f__Peptostreptococcaceae	g__Romboutsia	NA
OTU_1096	k__Bacteria	p__Firmicutes	c__Clostridia	o__Clostridiales	f__Clostridiaceae	g__Clostridium_sensu_stricto_1	NA
OTU_1097	k__Bacteria	p__Firmicutes	c__Clostridia	o__Oscillospirales	f__Ruminococcaceae	NA	NA
OTU_1098	k__Bacteria	p__Firmicutes	c__Clostridia	o__Lachnospirales	f__Lachnospiraceae	NA	NA
OTU_1099	k__Bacteria	p__Firmicutes	c__Clostridia	NA	NA	NA	NA
OTU_11	k__Bacteria	p__Firmicutes	c__Bacilli	o__Erysipelotrichales	f__Erysipelotrichaceae	g__Holdemanella	s__
OTU_110	k__Bacteria	p__Cyanobacteria	c__Cyanobacteriia	o__Chloroplast	f__Chloroplast	g__Chloroplast	NA
OTU_1100	k__Bacteria	p__Firmicutes	c__Clostridia	o__Lachnospirales	f__Lachnospiraceae	g__Blautia	s__Blautia_wexlerae
OTU_1101	k__Bacteria	p__Campilobacterota	c__Campylobacteria	o__Campylobacterales	f__Helicobacteraceae	g__Helicobacter	NA
OTU_1102	k__Bacteria	p__Firmicutes	c__Clostridia	o__Lachnospirales	f__Lachnospiraceae	g__Eubacterium_hallii_group	s__
OTU_1103	k__Bacteria	p__Bacteroidota	c__Bacteroidia	o__Bacteroidales	f__Bacteroidaceae	g__Bacteroides	s__Bacteroides_stercoris
OTU_1104	k__Bacteria	p__Proteobacteria	c__Gammaproteobacteria	o__Burkholderiales	f__Alcaligenaceae	g__Advenella	s__
OTU_1105	k__Bacteria	p__Firmicutes	c__Clostridia	o__Clostridia_vadinBB60_group	f__Clostridia_vadinBB60_group	g__Clostridia_vadinBB60_group	s__
OTU_1106	k__Bacteria	p__Bacteroidota	c__Bacteroidia	o__Bacteroidales	f__Prevotellaceae	g__Prevotellaceae_Ga6A1_group	s__
OTU_1107	k__Bacteria	p__Bacteroidota	c__Bacteroidia	o__Bacteroidales	f__Prevotellaceae	g__Alloprevotella	s__
OTU_1108	k__Bacteria	p__Firmicutes	c__Clostridia	o__Clostridia_vadinBB60_group	f__Clostridia_vadinBB60_group	g__Clostridia_vadinBB60_group	s__
OTU_1109	k__Bacteria	p__Bacteroidota	c__Bacteroidia	o__Bacteroidales	f__Prevotellaceae	g__Prevotellaceae_NK3B31_group	s__
OTU_111	k__Bacteria	p__Bacteroidota	c__Bacteroidia	o__Bacteroidales	f__Tannerellaceae	g__Parabacteroides	s__Parabacteroides_distasonis
OTU_1110	k__Bacteria	p__Proteobacteria	c__Gammaproteobacteria	o__Burkholderiales	f__Chromobacteriaceae	g__Vogesella	s__Vogesella_fluminis
OTU_1111	k__Bacteria	p__Actinobacteriota	c__Actinobacteria	o__Corynebacteriales	f__Corynebacteriaceae	g__Corynebacterium	s__Corynebacterium_durum
OTU_1112	k__Bacteria	NA	NA	NA	NA	NA	NA
OTU_1113	k__Bacteria	p__Firmicutes	NA	NA	NA	NA	NA
OTU_1114	k__Bacteria	p__Firmicutes	c__Clostridia	o__Oscillospirales	f__Oscillospiraceae	g__Colidextribacter	NA
OTU_1115	k__Bacteria	p__Sumerlaeota	c__Sumerlaeia	o__Sumerlaeales	f__Sumerlaeaceae	g__Sumerlaea	s__
OTU_1116	k__Bacteria	p__Actinobacteriota	c__Coriobacteriia	o__Coriobacteriales	f__Atopobiaceae	NA	NA
OTU_1117	k__Bacteria	p__Bacteroidota	c__Bacteroidia	o__Bacteroidales	f__Prevotellaceae	g__Prevotellaceae_UCG-001	s__
OTU_1118	k__Bacteria	p__Firmicutes	c__Clostridia	o__Oscillospirales	f__Ruminococcaceae	g__Anaerotruncus	s__Anaerotruncus_colihominis
OTU_1119	k__Bacteria	p__Proteobacteria	c__Gammaproteobacteria	o__Aeromonadales	f__Succinivibrionaceae	g__Anaerobiospirillum	s__Anaerobiospirillum_succiniciproducens
OTU_112	k__Bacteria	p__Firmicutes	c__Clostridia	o__Lachnospirales	f__Lachnospiraceae	g__Eubacterium_hallii_group	s__
OTU_1120	k__Bacteria	p__Bacteroidota	c__Bacteroidia	o__Chitinophagales	f__Chitinophagaceae	g__Ferruginibacter	s__
OTU_1121	k__Bacteria	NA	NA	NA	NA	NA	NA
OTU_1122	k__Bacteria	p__Firmicutes	c__Bacilli	o__Lactobacillales	f__Lactobacillaceae	g__Lactobacillus	NA
OTU_1123	k__Bacteria	p__Proteobacteria	c__Gammaproteobacteria	o__Aeromonadales	f__Succinivibrionaceae	g__Succinatimonas	s__Succinatimonas_hippei
OTU_1124	k__Bacteria	p__Actinobacteriota	c__Actinobacteria	o__Micrococcales	f__Micrococcaceae	g__Rothia	s__
OTU_1125	k__Bacteria	p__Bacteroidota	c__Bacteroidia	o__Bacteroidales	f__Tannerellaceae	g__Macellibacteroides	s__
OTU_1126	k__Bacteria	p__Firmicutes	c__Clostridia	o__Clostridia_UCG-014	f__Clostridia_UCG-014	g__Clostridia_UCG-014	s__
OTU_1127	k__Bacteria	p__Bacteroidota	c__Bacteroidia	o__Bacteroidales	f__Prevotellaceae	g__Prevotella	NA
OTU_1128	k__Bacteria	p__Verrucomicrobiota	c__Verrucomicrobiae	o__Chthoniobacterales	f__Chthoniobacteraceae	g__Candidatus_Udaeobacter	s__
OTU_1129	k__Bacteria	NA	NA	NA	NA	NA	NA
OTU_113	k__Bacteria	p__Firmicutes	c__Bacilli	o__Erysipelotrichales	f__Erysipelotrichaceae	g__Faecalitalea	s__Absiella_argi
OTU_1130	k__Bacteria	p__Proteobacteria	c__Gammaproteobacteria	o__Pseudomonadales	f__Moraxellaceae	g__Psychrobacter	s__Psychrobacter_alimentarius
OTU_1131	k__Bacteria	p__Bacteroidota	c__Bacteroidia	o__Bacteroidales	f__Prevotellaceae	g__Prevotella	NA
OTU_1132	k__Bacteria	p__Firmicutes	NA	NA	NA	NA	NA
OTU_1133	k__Bacteria	p__Firmicutes	NA	NA	NA	NA	NA
OTU_1134	k__Bacteria	p__Cyanobacteria	c__Cyanobacteriia	o__Thermosynechococcales	f__Thermosynechococcaceae	g__Synechococcus_IR11	NA
OTU_1135	k__Bacteria	p__Firmicutes	c__Clostridia	o__Lachnospirales	f__Lachnospiraceae	g__Roseburia	NA
OTU_1136	k__Bacteria	p__Bacteroidota	c__Bacteroidia	o__Bacteroidales	f__Prevotellaceae	g__Alloprevotella	s__
OTU_1137	k__Bacteria	p__Actinobacteriota	c__Coriobacteriia	o__Coriobacteriales	f__Eggerthellaceae	g__Enterorhabdus	s__
OTU_1138	k__Bacteria	p__Firmicutes	c__Clostridia	o__Oscillospirales	f__Butyricicoccaceae	g__Butyricicoccus	s__Butyricicoccus_pullicaecorum
OTU_1139	k__Bacteria	p__Actinobacteriota	c__Coriobacteriia	o__Coriobacteriales	f__Coriobacteriaceae	g__Collinsella	s__Collinsella_tanakaei
OTU_114	k__Bacteria	p__Firmicutes	c__Clostridia	o__Lachnospirales	f__Lachnospiraceae	g__Cellulosilyticum	s__
OTU_1140	k__Bacteria	p__Proteobacteria	c__Gammaproteobacteria	o__Burkholderiales	f__Neisseriaceae	g__Neisseria	s__Neisseria_perflava
OTU_1141	k__Bacteria	p__Bacteroidota	c__Bacteroidia	o__Bacteroidales	NA	NA	NA
OTU_1142	k__Bacteria	p__Firmicutes	c__Negativicutes	o__Veillonellales-Selenomonadales	f__Selenomonadaceae	g__Megamonas	s__Megamonas_funiformis
OTU_1143	k__Bacteria	p__Firmicutes	c__Clostridia	o__Oscillospirales	f__Eubacterium_coprostanoligenes_group	g__Eubacterium_coprostanoligenes_group	s__
OTU_1144	k__Bacteria	p__Patescibacteria	c__Saccharimonadia	o__Saccharimonadales	f__Saccharimonadaceae	g__TM7x	s__TM7_phylum
OTU_1145	k__Bacteria	p__Firmicutes	c__Clostridia	o__Lachnospirales	f__Lachnospiraceae	g__Lachnospira	s__
OTU_1146	k__Bacteria	p__Bacteroidota	c__Bacteroidia	o__Bacteroidales	f__Rikenellaceae	g__Rikenellaceae_RC9_gut_group	NA
OTU_1147	k__Bacteria	p__Firmicutes	c__Clostridia	o__Lachnospirales	f__Lachnospiraceae	NA	NA
OTU_1148	k__Bacteria	p__Bacteroidota	c__Bacteroidia	o__Bacteroidales	f__Tannerellaceae	g__Parabacteroides	s__Parabacteroides_merdae
OTU_1149	k__Bacteria	p__Firmicutes	c__Bacilli	o__RF39	f__RF39	g__RF39	s__
OTU_115	k__Bacteria	p__Firmicutes	c__Clostridia	o__Clostridia_UCG-014	f__Clostridia_UCG-014	g__Clostridia_UCG-014	s__
OTU_1150	k__Bacteria	p__Firmicutes	c__Negativicutes	o__Veillonellales-Selenomonadales	f__Veillonellaceae	g__Dialister	NA
OTU_1151	k__Bacteria	p__Actinobacteriota	c__Acidimicrobiia	o__Microtrichales	f__Ilumatobacteraceae	g__CL500-29_marine_group	NA
OTU_1152	k__Bacteria	p__Firmicutes	c__Bacilli	o__Erysipelotrichales	f__Erysipelatoclostridiaceae	NA	NA
OTU_1153	k__Bacteria	p__Bacteroidota	c__Bacteroidia	o__Bacteroidales	f__Bacteroidaceae	g__Bacteroides	NA
OTU_1154	k__Bacteria	p__Bacteroidota	c__Bacteroidia	o__Sphingobacteriales	f__Sphingobacteriaceae	g__Pedobacter	s__Pedobacter_cryoconitis
OTU_1155	k__Bacteria	p__Firmicutes	c__Clostridia	o__Clostridia_UCG-014	f__Clostridia_UCG-014	g__Clostridia_UCG-014	s__
OTU_1156	k__Bacteria	p__Proteobacteria	c__Alphaproteobacteria	o__Rhizobiales	f__Xanthobacteraceae	g__Bradyrhizobium	s__Bradyrhizobium_elkanii
OTU_1157	k__Bacteria	p__Firmicutes	c__Clostridia	o__Clostridia_vadinBB60_group	f__Clostridia_vadinBB60_group	g__Clostridia_vadinBB60_group	s__
OTU_1158	k__Bacteria	p__Bacteroidota	c__Bacteroidia	o__Bacteroidales	f__Bacteroidaceae	g__Bacteroides	s__Bacteroides_coprophilus
OTU_1159	k__Bacteria	p__Proteobacteria	c__Alphaproteobacteria	o__Rickettsiales	f__Mitochondria	g__Mitochondria	s__Nicotiana_tabacum
OTU_116	k__Bacteria	p__Firmicutes	c__Clostridia	o__Christensenellales	f__Christensenellaceae	g__Christensenellaceae_R-7_group	NA
OTU_1160	k__Bacteria	p__Firmicutes	c__Bacilli	o__Bacillales	f__Planococcaceae	g__Savagea	s__Savagea_faecisuis
OTU_1161	k__Bacteria	p__Firmicutes	c__Clostridia	o__Lachnospirales	f__Lachnospiraceae	g__Ruminococcus_gnavus_group	NA
OTU_1162	k__Bacteria	p__Firmicutes	c__Clostridia	o__Christensenellales	f__Christensenellaceae	g__Christensenellaceae_R-7_group	s__
OTU_1163	k__Bacteria	p__Firmicutes	c__Clostridia	o__Peptostreptococcales-Tissierellales	f__Anaerovoracaceae	g__Family_XIII_AD3011_group	s__
OTU_1164	k__Bacteria	p__Actinobacteriota	c__Actinobacteria	o__Actinomycetales	f__Actinomycetaceae	g__Actinomyces	s__Buchananella_hordeovulneris
OTU_1165	k__Bacteria	p__Firmicutes	c__Bacilli	o__Bacillales	f__Bacillaceae	g__Bacillus	s__Bacillus_psychrosaccharolyticus
OTU_1166	k__Bacteria	p__Bacteroidota	c__Bacteroidia	o__Bacteroidales	f__Prevotellaceae	g__Prevotella	s__Prevotella_buccalis
OTU_1167	k__Bacteria	p__Bacteroidota	c__Bacteroidia	o__Bacteroidales	f__Barnesiellaceae	NA	NA
OTU_1168	k__Bacteria	p__Actinobacteriota	c__Coriobacteriia	o__Coriobacteriales	f__Eggerthellaceae	g__	s__
OTU_1169	k__Bacteria	p__Firmicutes	c__Bacilli	o__Erysipelotrichales	f__Erysipelotrichaceae	g__	s__
OTU_117	k__Bacteria	p__Proteobacteria	c__Gammaproteobacteria	o__Burkholderiales	f__Sutterellaceae	g__Parasutterella	NA
OTU_1170	k__Bacteria	p__Patescibacteria	c__Saccharimonadia	o__Saccharimonadales	f__WWH38	g__WWH38	s__
OTU_1171	k__Bacteria	p__Fusobacteriota	c__Fusobacteriia	o__Fusobacteriales	f__Fusobacteriaceae	g__Fusobacterium	NA
OTU_1172	k__Bacteria	p__Proteobacteria	c__Gammaproteobacteria	o__Burkholderiales	f__Comamonadaceae	g__Tepidimonas	s__
OTU_1173	k__Bacteria	p__Proteobacteria	c__Alphaproteobacteria	o__Rhodospirillales	f__	g__	s__Azospirillum_sp.
OTU_1174	k__Bacteria	p__Campilobacterota	c__Campylobacteria	o__Campylobacterales	f__Helicobacteraceae	g__Helicobacter	s__Helicobacter_bilis
OTU_1175	k__Bacteria	p__Firmicutes	c__Clostridia	NA	NA	NA	NA
OTU_1176	k__Bacteria	p__Proteobacteria	c__Gammaproteobacteria	o__Burkholderiales	f__Sutterellaceae	g__Sutterella	s__Sutterella_stercoricanis
OTU_1177	k__Bacteria	p__Bacteroidota	c__Bacteroidia	o__Cytophagales	f__Microscillaceae	g__Chryseolinea	s__
OTU_1178	k__Bacteria	p__Firmicutes	c__Clostridia	o__Oscillospirales	f__Oscillospiraceae	g__Oscillospira	s__
OTU_1179	k__Bacteria	p__Bacteroidota	c__Bacteroidia	o__Flavobacteriales	f__Weeksellaceae	g__Chryseobacterium	NA
OTU_118	k__Bacteria	p__Actinobacteriota	c__Actinobacteria	o__Propionibacteriales	f__Propionibacteriaceae	g__Cutibacterium	s__Cutibacterium_acnes
OTU_1180	k__Bacteria	p__Firmicutes	c__Clostridia	o__Christensenellales	f__Christensenellaceae	g__Christensenellaceae_R-7_group	s__
OTU_1181	k__Bacteria	p__Actinobacteriota	c__Coriobacteriia	o__Coriobacteriales	f__Atopobiaceae	NA	NA
OTU_1182	k__Bacteria	p__Firmicutes	c__Clostridia	o__Oscillospirales	f__Ruminococcaceae	NA	NA
OTU_1183	k__Bacteria	p__Firmicutes	c__Negativicutes	o__Veillonellales-Selenomonadales	f__Selenomonadaceae	g__Megamonas	NA
OTU_1184	k__Bacteria	p__Firmicutes	c__Clostridia	o__Peptostreptococcales-Tissierellales	f__Anaerovoracaceae	g__Family_XIII_AD3011_group	s__
OTU_1185	k__Bacteria	p__Gemmatimonadota	c__Longimicrobia	o__Longimicrobiales	f__Longimicrobiaceae	g__YC-ZSS-LKJ147	s__
OTU_1186	k__Bacteria	p__Firmicutes	c__Clostridia	o__Oscillospirales	f__Oscillospiraceae	NA	NA
OTU_1187	k__Bacteria	p__Firmicutes	c__Clostridia	o__Eubacteriales	f__Anaerofustaceae	g__Anaerofustis	s__Anaerofustis_stercorihominis
OTU_1188	k__Bacteria	p__Firmicutes	c__Clostridia	o__Oscillospirales	f__Ruminococcaceae	g__Faecalibacterium	s__Faecalibacterium_prausnitzii
OTU_1189	k__Bacteria	NA	NA	NA	NA	NA	NA
OTU_119	k__Bacteria	p__Firmicutes	c__Clostridia	o__Oscillospirales	f__Eubacterium_coprostanoligenes_group	g__Eubacterium_coprostanoligenes_group	s__
OTU_1190	k__Bacteria	p__Bacteroidota	c__Bacteroidia	o__Bacteroidales	f__Bacteroidaceae	g__Bacteroides	s__Bacteroides_pyogenes
OTU_1191	k__Bacteria	p__Bacteroidota	c__Bacteroidia	o__Bacteroidales	f__Tannerellaceae	NA	NA
OTU_1192	k__Bacteria	p__Firmicutes	c__Clostridia	o__Oscillospirales	f__Ruminococcaceae	NA	NA
OTU_1193	k__Bacteria	p__Firmicutes	c__Clostridia	o__Eubacteriales	f__Eubacteriaceae	g__	s__
OTU_1194	k__Bacteria	p__Bacteroidota	c__Bacteroidia	o__Bacteroidales	f__Prevotellaceae	NA	NA
OTU_1195	k__Bacteria	p__Actinobacteriota	c__Actinobacteria	o__Frankiales	f__Nakamurellaceae	g__Nakamurella	s__Nakamurella_sp.
OTU_1196	k__Bacteria	p__Actinobacteriota	c__Coriobacteriia	o__Coriobacteriales	f__Eggerthellaceae	g__Parvibacter	s__
OTU_1197	k__Bacteria	p__Firmicutes	c__D8A-2	o__D8A-2	f__D8A-2	g__D8A-2	s__
OTU_1198	k__Bacteria	p__Bacteroidota	c__Bacteroidia	o__Bacteroidales	f__Rikenellaceae	g__Rikenellaceae_RC9_gut_group	s__
OTU_1199	k__Bacteria	p__Bacteroidota	c__Bacteroidia	o__Bacteroidales	f__Bacteroidaceae	g__Bacteroides	s__Bacteroides_massiliensis
OTU_12	k__Bacteria	p__Bacteroidota	c__Bacteroidia	o__Bacteroidales	f__Bacteroidaceae	g__Bacteroides	s__Bacteroides_coprocola
OTU_120	k__Bacteria	p__Bacteroidota	c__Bacteroidia	o__Bacteroidales	f__Bacteroidaceae	g__Bacteroides	s__
OTU_1200	k__Bacteria	p__Bacteroidota	c__Bacteroidia	o__Bacteroidales	f__Muribaculaceae	g__Muribaculaceae	s__
OTU_1201	k__Bacteria	p__Actinobacteriota	c__Actinobacteria	o__Corynebacteriales	f__Nocardiaceae	g__Rhodococcus	s__Rhodococcus_corynebacterioides
OTU_1202	k__Bacteria	p__Proteobacteria	c__Gammaproteobacteria	o__Aeromonadales	f__Succinivibrionaceae	NA	NA
OTU_1203	k__Bacteria	p__Bacteroidota	c__Bacteroidia	o__Bacteroidales	f__Bacteroidaceae	g__Bacteroides	NA
OTU_1204	k__Bacteria	p__Proteobacteria	c__Gammaproteobacteria	o__Burkholderiales	f__TRA3-20	g__TRA3-20	s__
OTU_1206	k__Bacteria	p__Firmicutes	c__Clostridia	o__Christensenellales	f__Christensenellaceae	g__Christensenellaceae_R-7_group	s__
OTU_1208	k__Bacteria	p__Fusobacteriota	c__Fusobacteriia	o__Fusobacteriales	f__Fusobacteriaceae	g__Fusobacterium	s__Fusobacterium_necrophorum
OTU_1209	k__Bacteria	NA	NA	NA	NA	NA	NA
OTU_121	k__Bacteria	p__Campilobacterota	c__Campylobacteria	o__Campylobacterales	f__Campylobacteraceae	g__Campylobacter	s__Campylobacter_jejuni
OTU_1210	k__Bacteria	p__Firmicutes	c__Clostridia	o__Lachnospirales	f__Lachnospiraceae	g__Ruminococcus_torques_group	s__Ruminococcus_torques
OTU_1212	k__Bacteria	p__Firmicutes	c__Clostridia	o__Clostridiales	f__Clostridiaceae	g__Clostridium_sensu_stricto_1	s__Clostridium_perfringens
OTU_1213	k__Bacteria	p__Firmicutes	c__Clostridia	o__Oscillospirales	f__Oscillospiraceae	g__Colidextribacter	s__Anaerostipes_hadrus
OTU_1214	k__Bacteria	p__Bacteroidota	c__Bacteroidia	o__Bacteroidales	f__Muribaculaceae	g__Muribaculaceae	s__
OTU_1215	k__Bacteria	p__Patescibacteria	c__Saccharimonadia	o__Saccharimonadales	f__Saccharimonadaceae	g__TM7x	s__TM7_phylum
OTU_1216	k__Bacteria	p__Firmicutes	c__Clostridia	o__Peptostreptococcales-Tissierellales	f__Peptostreptococcaceae	g__Peptoclostridium	NA
OTU_1217	k__Bacteria	p__Firmicutes	c__Clostridia	o__Peptostreptococcales-Tissierellales	f__Peptostreptococcaceae	NA	NA
OTU_1218	k__Bacteria	p__Actinobacteriota	c__Actinobacteria	o__Propionibacteriales	f__Propionibacteriaceae	NA	NA
OTU_1219	k__Bacteria	p__Bacteroidota	c__Bacteroidia	o__Bacteroidales	f__Prevotellaceae	g__Alloprevotella	NA
OTU_122	k__Bacteria	p__Proteobacteria	c__Gammaproteobacteria	o__Aeromonadales	f__Succinivibrionaceae	g__Anaerobiospirillum	NA
OTU_1220	k__Bacteria	p__Bacteroidota	c__Bacteroidia	o__Bacteroidales	f__Prevotellaceae	g__Prevotella	NA
OTU_1221	k__Bacteria	p__Firmicutes	c__Clostridia	o__Oscillospirales	f__UCG-010	g__UCG-010	s__
OTU_1222	k__Bacteria	p__Firmicutes	c__Clostridia	o__Peptostreptococcales-Tissierellales	f__Peptostreptococcaceae	NA	NA
OTU_1223	k__Bacteria	p__Bacteroidota	c__Bacteroidia	o__Bacteroidales	f__Bacteroidaceae	g__Bacteroides	s__Bacteroides_coprocola
OTU_1224	k__Bacteria	p__Actinobacteriota	c__Acidimicrobiia	o__	f__	g__	s__
OTU_1225	k__Bacteria	p__Actinobacteriota	c__Thermoleophilia	o__Gaiellales	f__	g__	s__
OTU_1226	k__Bacteria	p__Bacteroidota	c__Bacteroidia	o__Bacteroidales	f__F082	g__F082	s__
OTU_1227	k__Bacteria	p__Firmicutes	c__Bacilli	NA	NA	NA	NA
OTU_1228	k__Bacteria	p__Firmicutes	c__Clostridia	o__Peptostreptococcales-Tissierellales	f__Peptostreptococcales-Tissierellales	NA	NA
OTU_1229	k__Bacteria	p__Bacteroidota	c__Bacteroidia	o__Bacteroidales	f__Bacteroidaceae	g__Bacteroides	NA
OTU_123	k__Bacteria	p__Firmicutes	c__Clostridia	o__Lachnospirales	f__Lachnospiraceae	g__Tyzzerella	s__
OTU_1230	k__Bacteria	p__Proteobacteria	c__Alphaproteobacteria	o__Sphingomonadales	f__Sphingomonadaceae	g__Sphingobium	NA
OTU_1231	k__Bacteria	p__Firmicutes	c__Bacilli	o__Erysipelotrichales	f__Erysipelatoclostridiaceae	g__Catenibacterium	NA
OTU_1232	k__Bacteria	p__Firmicutes	c__Clostridia	o__Peptostreptococcales-Tissierellales	f__Peptostreptococcaceae	NA	NA
OTU_1233	k__Bacteria	p__Bacteroidota	c__Bacteroidia	o__Flavobacteriales	f__Weeksellaceae	g__Bergeyella	NA
OTU_1234	k__Bacteria	p__Firmicutes	c__Bacilli	o__Erysipelotrichales	f__Erysipelatoclostridiaceae	g__Erysipelotrichaceae_UCG-003	NA
OTU_1235	k__Bacteria	p__Firmicutes	c__Clostridia	o__Lachnospirales	f__Lachnospiraceae	NA	NA
OTU_1236	k__Bacteria	p__Bacteroidota	c__Bacteroidia	o__Bacteroidales	f__Bacteroidaceae	g__Bacteroides	NA
OTU_1237	k__Bacteria	p__Firmicutes	c__Bacilli	o__Lactobacillales	f__Lactobacillaceae	g__Lactobacillus	s__Lactobacillus_intestinalis
OTU_1238	k__Bacteria	p__Proteobacteria	c__Gammaproteobacteria	o__Aeromonadales	f__Succinivibrionaceae	NA	NA
OTU_1239	k__Bacteria	p__Bacteroidota	c__Bacteroidia	o__Cytophagales	f__Spirosomaceae	g__Spirosoma	NA
OTU_124	k__Bacteria	p__Firmicutes	c__Clostridia	o__Lachnospirales	f__Lachnospiraceae	NA	NA
OTU_1240	k__Bacteria	p__Firmicutes	c__Clostridia	o__Lachnospirales	f__Lachnospiraceae	g__Lachnospiraceae_UCG-004	NA
OTU_1241	k__Bacteria	p__Firmicutes	c__Clostridia	o__Peptostreptococcales-Tissierellales	f__Anaerovoracaceae	g__Eubacterium_brachy_group	s__Peptostreptococcaceae_bacterium
OTU_1242	k__Bacteria	p__Fusobacteriota	c__Fusobacteriia	o__Fusobacteriales	f__Fusobacteriaceae	g__Fusobacterium	s__Fusobacterium_mortiferum
OTU_1243	k__Bacteria	p__Firmicutes	c__Clostridia	o__Lachnospirales	f__Lachnospiraceae	g__Ruminococcus_gnavus_group	NA
OTU_1244	k__Bacteria	p__Firmicutes	c__Clostridia	o__Oscillospirales	f__UCG-010	g__UCG-010	s__
OTU_1245	k__Bacteria	p__Proteobacteria	c__Alphaproteobacteria	o__Rhizobiales	f__Beijerinckiaceae	g__Microvirga	NA
OTU_1246	k__Bacteria	p__Firmicutes	c__Clostridia	o__Lachnospirales	f__Lachnospiraceae	g__Lachnospiraceae_NK4A136_group	s__
OTU_1247	k__Bacteria	p__Firmicutes	c__Bacilli	o__Lactobacillales	f__Streptococcaceae	g__Streptococcus	NA
OTU_1248	k__Bacteria	p__Firmicutes	c__Clostridia	o__Lachnospirales	f__Lachnospiraceae	g__Blautia	s__Blautia_hansenii
OTU_1249	k__Bacteria	p__Proteobacteria	c__Alphaproteobacteria	o__Rhodospirillales	f__	g__	NA
OTU_125	k__Bacteria	p__Firmicutes	c__Clostridia	o__Lachnospirales	f__Lachnospiraceae	NA	NA
OTU_1250	k__Bacteria	NA	NA	NA	NA	NA	NA
OTU_1251	k__Bacteria	p__Firmicutes	c__Clostridia	o__Lachnospirales	f__Defluviitaleaceae	g__Defluviitaleaceae_UCG-011	s__
OTU_1252	k__Bacteria	p__Bacteroidota	c__Bacteroidia	o__Bacteroidales	f__Bacteroidaceae	g__Bacteroides	NA
OTU_1253	k__Bacteria	p__Bacteroidota	c__Bacteroidia	o__Bacteroidales	f__Rikenellaceae	g__Rikenellaceae_RC9_gut_group	s__
OTU_1254	k__Bacteria	p__Firmicutes	c__Negativicutes	o__Veillonellales-Selenomonadales	f__Veillonellaceae	g__Megasphaera	NA
OTU_1255	k__Bacteria	NA	NA	NA	NA	NA	NA
OTU_1256	k__Bacteria	p__Firmicutes	c__Clostridia	o__Oscillospirales	f__Ruminococcaceae	g__Ruminococcus	NA
OTU_1257	k__Bacteria	p__Bacteroidota	c__Bacteroidia	o__Bacteroidales	f__Prevotellaceae	g__Paraprevotella	s__Paraprevotella_xylaniphila
OTU_1258	k__Bacteria	p__Proteobacteria	c__Gammaproteobacteria	o__Pseudomonadales	f__Moraxellaceae	g__Moraxella	s__Moraxella_sp.
OTU_1259	k__Bacteria	p__Firmicutes	c__Bacilli	o__Lactobacillales	f__Lactobacillaceae	g__Lactobacillus	NA
OTU_126	k__Bacteria	p__Firmicutes	c__Clostridia	o__Lachnospirales	f__Lachnospiraceae	g__Eubacterium_eligens_group	NA
OTU_1260	k__Bacteria	p__Firmicutes	c__Clostridia	o__Oscillospirales	f__Butyricicoccaceae	g__Butyricicoccus	NA
OTU_1261	k__Bacteria	p__Firmicutes	c__Clostridia	o__Oscillospirales	NA	NA	NA
OTU_1262	k__Bacteria	p__Firmicutes	c__Negativicutes	o__Veillonellales-Selenomonadales	f__Selenomonadaceae	g__Megamonas	NA
OTU_1263	k__Bacteria	p__Firmicutes	c__Clostridia	NA	NA	NA	NA
OTU_1264	k__Bacteria	p__Firmicutes	c__Clostridia	o__Christensenellales	f__Christensenellaceae	g__Christensenellaceae_R-7_group	NA
OTU_1265	k__Bacteria	p__Firmicutes	c__Clostridia	o__Lachnospirales	f__Lachnospiraceae	NA	NA
OTU_1266	k__Bacteria	p__Firmicutes	c__Negativicutes	o__Veillonellales-Selenomonadales	f__Selenomonadaceae	g__Selenomonas	s__Selenomonas_sputigena
OTU_1267	k__Bacteria	p__Bacteroidota	c__Bacteroidia	o__Bacteroidales	f__Tannerellaceae	g__Parabacteroides	s__
OTU_1268	k__Bacteria	p__Firmicutes	c__Negativicutes	o__Veillonellales-Selenomonadales	f__Selenomonadaceae	g__Megamonas	NA
OTU_1269	k__Bacteria	p__Fusobacteriota	c__Fusobacteriia	o__Fusobacteriales	f__Fusobacteriaceae	g__Fusobacterium	NA
OTU_127	k__Bacteria	p__Firmicutes	c__Clostridia	o__Clostridiales	f__Clostridiaceae	g__Candidatus_Arthromitus	s__Candidatus_Arthromitus
OTU_1270	k__Bacteria	p__Firmicutes	c__Bacilli	o__Lactobacillales	f__Lactobacillaceae	g__Lactobacillus	NA
OTU_1271	k__Bacteria	p__Firmicutes	c__Clostridia	o__Oscillospirales	f__Ruminococcaceae	g__Paludicola	s__
OTU_1272	k__Bacteria	p__Firmicutes	c__Clostridia	NA	NA	NA	NA
OTU_1273	k__Bacteria	p__Bacteroidota	c__Bacteroidia	o__Bacteroidales	f__Bacteroidaceae	g__Bacteroides	s__Bacteroides_plebeius
OTU_1274	k__Bacteria	p__Bacteroidota	c__Bacteroidia	o__Bacteroidales	f__Muribaculaceae	g__Muribaculaceae	s__
OTU_1275	k__Bacteria	p__Gemmatimonadota	c__Gemmatimonadetes	o__Gemmatimonadales	f__Gemmatimonadaceae	g__	s__
OTU_1276	k__Bacteria	p__Firmicutes	c__Bacilli	o__Erysipelotrichales	f__Erysipelotrichaceae	g__Allobaculum	s__Allobaculum_stercoricanis
OTU_1277	k__Bacteria	p__Firmicutes	c__Negativicutes	o__Veillonellales-Selenomonadales	f__Selenomonadaceae	g__Megamonas	NA
OTU_1278	k__Bacteria	p__Bacteroidota	c__Bacteroidia	o__Bacteroidales	f__Prevotellaceae	g__Alloprevotella	s__
OTU_1279	k__Bacteria	p__Firmicutes	c__Negativicutes	o__Veillonellales-Selenomonadales	f__Veillonellaceae	g__Megasphaera	NA
OTU_128	k__Bacteria	p__Firmicutes	c__Clostridia	o__Oscillospirales	f__Butyricicoccaceae	g__	s__
OTU_1280	k__Bacteria	p__Bacteroidota	c__Bacteroidia	o__Cytophagales	f__Cyclobacteriaceae	g__Algoriphagus	NA
OTU_1281	k__Bacteria	p__Firmicutes	c__Clostridia	o__Peptostreptococcales-Tissierellales	f__Peptostreptococcaceae	NA	NA
OTU_1282	k__Bacteria	p__Bacteroidota	c__Bacteroidia	NA	NA	NA	NA
OTU_1283	k__Bacteria	p__Proteobacteria	c__Gammaproteobacteria	o__Enterobacterales	f__Enterobacteriaceae	NA	NA
OTU_1284	k__Bacteria	p__Cyanobacteria	c__Cyanobacteriia	o__Cyanobacteriales	f__Phormidiaceae	g__Tychonema_CCAP_1459-11B	s__
OTU_1285	k__Bacteria	p__Firmicutes	c__Clostridia	o__Lachnospirales	f__Lachnospiraceae	NA	NA
OTU_1286	k__Bacteria	p__Firmicutes	c__Bacilli	o__Brevibacillales	f__Brevibacillaceae	g__Brevibacillus	s__Brevibacillus_thermoruber
OTU_1287	k__Bacteria	p__Bacteroidota	c__Bacteroidia	o__Bacteroidales	f__Bacteroidaceae	g__Bacteroides	NA
OTU_1288	k__Bacteria	p__Firmicutes	c__Clostridia	o__Lachnospirales	f__Lachnospiraceae	g__Ruminococcus_gnavus_group	s__Ruminococcus_gnavus
OTU_1289	k__Bacteria	p__Firmicutes	c__Clostridia	o__Oscillospirales	f__Ruminococcaceae	g__Ruminococcus	NA
OTU_129	k__Bacteria	p__Firmicutes	c__Clostridia	o__Lachnospirales	f__Lachnospiraceae	g__Eubacterium_hallii_group	NA
OTU_1290	k__Bacteria	p__Firmicutes	c__Bacilli	o__Lactobacillales	f__Aerococcaceae	g__Aerococcus	s__Aerococcus_sp.
OTU_1291	k__Bacteria	p__Bacteroidota	c__Bacteroidia	o__Bacteroidales	f__Prevotellaceae	g__Prevotellaceae_NK3B31_group	s__
OTU_1292	k__Bacteria	p__Bacteroidota	c__Bacteroidia	o__Bacteroidales	f__Bacteroidaceae	g__Bacteroides	NA
OTU_1293	k__Bacteria	p__Firmicutes	c__Clostridia	o__Lachnospirales	f__Lachnospiraceae	g__Roseburia	NA
OTU_1294	k__Bacteria	p__Firmicutes	c__Clostridia	o__Clostridia_vadinBB60_group	f__Clostridia_vadinBB60_group	g__Clostridia_vadinBB60_group	s__
OTU_1295	k__Bacteria	p__Firmicutes	c__Bacilli	o__Erysipelotrichales	f__Erysipelatoclostridiaceae	g__Erysipelatoclostridium	NA
OTU_1296	k__Bacteria	p__Verrucomicrobiota	c__Chlamydiae	o__Chlamydiales	f__Parachlamydiaceae	NA	NA
OTU_1297	k__Bacteria	p__Firmicutes	c__Clostridia	o__Lachnospirales	f__Lachnospiraceae	NA	NA
OTU_1298	k__Bacteria	p__Firmicutes	c__Clostridia	o__Lachnospirales	f__Lachnospiraceae	NA	NA
OTU_1299	k__Bacteria	p__Bacteroidota	c__Bacteroidia	o__Bacteroidales	f__Prevotellaceae	g__Alloprevotella	NA
OTU_13	k__Bacteria	p__Firmicutes	c__Clostridia	o__Lachnospirales	f__Lachnospiraceae	g__Blautia	s__
OTU_130	k__Bacteria	p__Firmicutes	c__Clostridia	o__Clostridiales	f__Clostridiaceae	g__Clostridium_sensu_stricto_1	s__Clostridium_colicanis
OTU_1300	k__Bacteria	p__Firmicutes	c__Clostridia	o__Oscillospirales	NA	NA	NA
OTU_1301	k__Bacteria	p__Actinobacteriota	c__Actinobacteria	o__Catenulisporales	f__Actinospicaceae	g__Actinospica	NA
OTU_1302	k__Bacteria	p__Bacteroidota	c__Bacteroidia	o__Bacteroidales	f__Bacteroidaceae	g__Bacteroides	NA
OTU_1303	k__Bacteria	p__Proteobacteria	c__Alphaproteobacteria	o__Rhizobiales	f__Beijerinckiaceae	g__Methylobacterium-Methylorubrum	NA
OTU_1304	k__Bacteria	p__Firmicutes	c__Clostridia	o__Oscillospirales	NA	NA	NA
OTU_1305	k__Bacteria	p__Firmicutes	c__Clostridia	o__Peptococcales	f__Peptococcaceae	g__	s__
OTU_1306	k__Bacteria	p__Firmicutes	c__Clostridia	o__Lachnospirales	f__Lachnospiraceae	NA	NA
OTU_1307	k__Bacteria	p__Firmicutes	c__Clostridia	o__Lachnospirales	f__Lachnospiraceae	g__GCA-900066575	s__
OTU_1308	k__Bacteria	p__Firmicutes	c__Bacilli	o__Erysipelotrichales	f__Erysipelotrichaceae	g__Turicibacter	NA
OTU_1309	k__Bacteria	p__Fusobacteriota	c__Fusobacteriia	o__Fusobacteriales	f__Fusobacteriaceae	NA	NA
OTU_131	k__Bacteria	p__Proteobacteria	c__Gammaproteobacteria	o__Pseudomonadales	f__Pseudomonadaceae	g__Pseudomonas	s__Pseudomonas_tolaasii
OTU_1310	k__Bacteria	p__Actinobacteriota	c__Coriobacteriia	o__Coriobacteriales	f__Eggerthellaceae	NA	NA
OTU_1311	k__Bacteria	p__Firmicutes	c__Bacilli	o__Lactobacillales	f__Lactobacillaceae	g__Lactobacillus	NA
OTU_1312	k__Bacteria	p__Firmicutes	c__Clostridia	o__Peptostreptococcales-Tissierellales	f__Peptostreptococcaceae	g__Peptoclostridium	NA
OTU_1313	k__Bacteria	p__Firmicutes	c__Clostridia	o__Lachnospirales	f__Lachnospiraceae	NA	NA
OTU_1314	k__Bacteria	p__Firmicutes	c__Clostridia	o__Peptostreptococcales-Tissierellales	f__Peptostreptococcaceae	NA	NA
OTU_1315	k__Bacteria	p__Cyanobacteria	c__Vampirivibrionia	o__Gastranaerophilales	f__Gastranaerophilales	g__Gastranaerophilales	s__
OTU_1316	k__Bacteria	p__Firmicutes	c__Clostridia	o__Oscillospirales	f__Oscillospiraceae	g__Flavonifractor	NA
OTU_1317	k__Bacteria	p__Actinobacteriota	c__Actinobacteria	o__Actinomycetales	f__Actinomycetaceae	g__Actinomyces	s__Actinomyces_sp.
OTU_1318	k__Bacteria	p__Firmicutes	c__Clostridia	o__Oscillospirales	f__Ruminococcaceae	g__Faecalibacterium	NA
OTU_1319	k__Bacteria	p__Firmicutes	c__Negativicutes	o__Veillonellales-Selenomonadales	f__Veillonellaceae	g__Veillonella	NA
OTU_132	k__Bacteria	p__Firmicutes	c__Clostridia	o__Lachnospirales	f__Lachnospiraceae	g__Lachnoclostridium	NA
OTU_1320	k__Bacteria	NA	NA	NA	NA	NA	NA
OTU_1321	k__Bacteria	p__Bacteroidota	c__Bacteroidia	o__Bacteroidales	f__Bacteroidaceae	g__Bacteroides	s__Bacteroides_plebeius
OTU_1322	k__Bacteria	p__Firmicutes	c__Clostridia	o__Clostridia_UCG-014	f__Clostridia_UCG-014	g__Clostridia_UCG-014	s__
OTU_1323	k__Bacteria	p__Proteobacteria	c__Alphaproteobacteria	o__Rhizobiales	f__Rhizobiaceae	g__Allorhizobium-Neorhizobium-Pararhizobium-Rhizobium	NA
OTU_1324	k__Bacteria	p__Actinobacteriota	c__Actinobacteria	o__Corynebacteriales	f__Corynebacteriaceae	g__Corynebacterium	NA
OTU_1325	k__Bacteria	p__Actinobacteriota	c__Coriobacteriia	o__Coriobacteriales	f__Eggerthellaceae	g__Slackia	s__Slackia_piriformis
OTU_1326	k__Bacteria	NA	NA	NA	NA	NA	NA
OTU_1327	k__Bacteria	p__Acidobacteriota	c__Blastocatellia	o__Blastocatellales	f__Blastocatellaceae	g__Aridibacter	s__
OTU_1328	k__Bacteria	p__Actinobacteriota	c__Coriobacteriia	o__Coriobacteriales	f__Coriobacteriaceae	g__Collinsella	NA
OTU_1329	k__Bacteria	p__Firmicutes	c__Clostridia	NA	NA	NA	NA
OTU_133	k__Bacteria	p__Bacteroidota	c__Bacteroidia	o__Bacteroidales	f__Bacteroidaceae	g__Bacteroides	s__Bacteroides_caccae
OTU_1330	k__Bacteria	p__Actinobacteriota	c__Coriobacteriia	o__Coriobacteriales	NA	NA	NA
OTU_1331	k__Bacteria	p__Actinobacteriota	c__Thermoleophilia	o__Solirubrobacterales	f__Solirubrobacteraceae	NA	NA
OTU_1332	k__Bacteria	p__Firmicutes	c__Negativicutes	o__Veillonellales-Selenomonadales	f__Selenomonadaceae	g__Megamonas	NA
OTU_1333	k__Bacteria	p__Firmicutes	c__Clostridia	o__Clostridiales	f__Clostridiaceae	g__Candidatus_Arthromitus	s__Candidatus_Arthromitus
OTU_1334	k__Bacteria	p__Firmicutes	c__Clostridia	o__Lachnospirales	f__Lachnospiraceae	NA	NA
OTU_1335	k__Bacteria	p__Actinobacteriota	c__Coriobacteriia	o__Coriobacteriales	NA	NA	NA
OTU_1336	k__Bacteria	p__Proteobacteria	c__Alphaproteobacteria	o__Caulobacterales	f__Caulobacteraceae	g__PMMR1	s__
OTU_1337	k__Bacteria	p__Bacteroidota	c__Bacteroidia	o__Bacteroidales	f__Bacteroidaceae	g__Bacteroides	NA
OTU_1338	k__Bacteria	p__Actinobacteriota	c__Coriobacteriia	o__Coriobacteriales	f__Eggerthellaceae	g__Enterorhabdus	s__
OTU_1339	k__Bacteria	p__Bacteroidota	c__Bacteroidia	o__Cytophagales	f__Hymenobacteraceae	g__Hymenobacter	s__Hymenobacter_monticola
OTU_134	k__Bacteria	p__Bacteroidota	c__Bacteroidia	o__Bacteroidales	f__Bacteroidaceae	g__Bacteroides	s__Bacteroides_massiliensis
OTU_1341	k__Bacteria	p__Firmicutes	c__Clostridia	o__Lachnospirales	f__Lachnospiraceae	g__GCA-900066575	s__
OTU_1342	k__Bacteria	p__Firmicutes	c__Bacilli	o__Lactobacillales	f__Streptococcaceae	g__Streptococcus	NA
OTU_1343	k__Bacteria	p__Firmicutes	c__Bacilli	o__Erysipelotrichales	f__Erysipelotrichaceae	g__Allobaculum	s__
OTU_1344	k__Bacteria	p__Firmicutes	c__Clostridia	o__Oscillospirales	f__Oscillospiraceae	g__UCG-002	s__
OTU_1345	k__Bacteria	p__Firmicutes	c__Clostridia	o__Peptostreptococcales-Tissierellales	f__Peptostreptococcales-Tissierellales	g__Fenollaria	s__
OTU_1346	k__Bacteria	p__Firmicutes	c__Clostridia	o__Peptostreptococcales-Tissierellales	f__Peptostreptococcaceae	g__Paeniclostridium	s__Paeniclostridium_sordellii
OTU_1347	k__Bacteria	p__Firmicutes	c__Clostridia	o__Oscillospirales	f__Ruminococcaceae	g__Faecalibacterium	s__Faecalibacterium_sp.
OTU_1349	k__Bacteria	p__Bacteroidota	c__Bacteroidia	o__Bacteroidales	f__Bacteroidaceae	g__Bacteroides	s__Bacteroides_coprophilus
OTU_135	k__Bacteria	p__Firmicutes	c__Clostridia	o__Lachnospirales	f__Lachnospiraceae	g__Eubacterium_ventriosum_group	s__
OTU_1350	k__Bacteria	p__Firmicutes	c__Clostridia	o__Lachnospirales	f__Lachnospiraceae	NA	NA
OTU_1351	k__Bacteria	p__Firmicutes	c__Clostridia	o__Lachnospirales	f__Lachnospiraceae	NA	NA
OTU_1352	k__Bacteria	p__Bacteroidota	c__Bacteroidia	o__Bacteroidales	f__Marinilabiliaceae	g__Ruminofilibacter	s__
OTU_1353	k__Bacteria	p__Proteobacteria	c__Gammaproteobacteria	o__Burkholderiales	f__Neisseriaceae	g__	s__
OTU_1354	k__Bacteria	p__Actinobacteriota	c__Actinobacteria	o__Propionibacteriales	f__Nocardioidaceae	g__Nocardioides	NA
OTU_1355	k__Bacteria	p__Firmicutes	c__Clostridia	o__Oscillospirales	f__Ruminococcaceae	g__Subdoligranulum	s__
OTU_1357	k__Bacteria	p__Firmicutes	c__Bacilli	o__Erysipelotrichales	f__Erysipelotrichaceae	g__Allobaculum	s__Allobaculum_stercoricanis
OTU_1358	k__Bacteria	p__Firmicutes	c__Clostridia	o__Oscillospirales	f__Eubacterium_coprostanoligenes_group	g__Eubacterium_coprostanoligenes_group	s__
OTU_1359	k__Bacteria	p__Firmicutes	c__Negativicutes	o__Veillonellales-Selenomonadales	f__Veillonellaceae	NA	NA
OTU_136	k__Bacteria	p__Firmicutes	c__Negativicutes	o__Acidaminococcales	f__Acidaminococcaceae	g__Acidaminococcus	s__Acidaminococcus_fermentans
OTU_1360	k__Bacteria	p__Firmicutes	c__Bacilli	o__Erysipelotrichales	f__Erysipelotrichaceae	g__Faecalicoccus	s__Faecalicoccus_acidiformans
OTU_1361	k__Bacteria	p__Firmicutes	c__Clostridia	o__Oscillospirales	f__UCG-010	g__UCG-010	s__
OTU_1362	k__Bacteria	p__Firmicutes	c__Bacilli	o__Erysipelotrichales	f__Erysipelatoclostridiaceae	g__Erysipelatoclostridium	s__
OTU_1363	k__Bacteria	p__Firmicutes	c__Clostridia	o__Peptostreptococcales-Tissierellales	f__Peptostreptococcaceae	g__Peptoclostridium	s__Clostridium_hiranonis
OTU_1364	k__Bacteria	p__Firmicutes	c__Bacilli	o__RF39	f__RF39	g__RF39	s__
OTU_1365	k__Bacteria	p__Bacteroidota	c__Bacteroidia	o__Flavobacteriales	f__Weeksellaceae	g__Bergeyella	NA
OTU_1366	k__Bacteria	p__Firmicutes	c__Clostridia	o__Oscillospirales	f__Oscillospiraceae	g__	s__
OTU_1367	k__Bacteria	p__Firmicutes	c__Clostridia	o__Peptostreptococcales-Tissierellales	f__Peptostreptococcaceae	g__Peptoclostridium	NA
OTU_1368	k__Bacteria	p__Firmicutes	c__Clostridia	o__Peptostreptococcales-Tissierellales	f__Peptostreptococcaceae	g__Peptoclostridium	NA
OTU_1369	k__Bacteria	p__Bacteroidota	c__Bacteroidia	o__Bacteroidales	f__Tannerellaceae	g__Parabacteroides	s__Parabacteroides_goldsteinii
OTU_137	k__Bacteria	p__Firmicutes	c__Bacilli	o__Brevibacillales	f__Brevibacillaceae	g__Brevibacillus	NA
OTU_1370	k__Bacteria	p__Actinobacteriota	c__Coriobacteriia	o__Coriobacteriales	f__Eggerthellaceae	NA	NA
OTU_1371	k__Bacteria	p__Fusobacteriota	c__Fusobacteriia	o__Fusobacteriales	f__Fusobacteriaceae	g__Fusobacterium	NA
OTU_1372	k__Bacteria	p__Bacteroidota	c__Bacteroidia	o__Bacteroidales	f__Prevotellaceae	g__Prevotella	s__Prevotella_copri
OTU_1373	k__Bacteria	p__Actinobacteriota	c__Actinobacteria	o__Corynebacteriales	f__Corynebacteriaceae	g__Corynebacterium	NA
OTU_1374	k__Bacteria	p__Fusobacteriota	c__Fusobacteriia	o__Fusobacteriales	f__Fusobacteriaceae	g__Fusobacterium	NA
OTU_1375	k__Bacteria	p__Firmicutes	c__Bacilli	o__Lactobacillales	f__Lactobacillaceae	g__Lactobacillus	s__Lactobacillus_jensenii
OTU_1376	k__Bacteria	p__Bacteroidota	c__Bacteroidia	o__Bacteroidales	f__Bacteroidaceae	g__Bacteroides	s__
OTU_1378	k__Bacteria	p__Firmicutes	c__Negativicutes	o__Veillonellales-Selenomonadales	f__Selenomonadaceae	g__Megamonas	s__Megamonas_funiformis
OTU_1379	k__Bacteria	p__Firmicutes	c__Clostridia	o__Monoglobales	f__Monoglobaceae	g__Monoglobus	s__
OTU_138	k__Bacteria	p__Deferribacterota	c__Deferribacteres	o__Deferribacterales	f__Deferribacteraceae	g__Mucispirillum	s__
OTU_1380	k__Bacteria	p__Firmicutes	c__Bacilli	o__Erysipelotrichales	f__Erysipelotrichaceae	g__Turicibacter	NA
OTU_1381	k__Bacteria	p__Cyanobacteria	c__Cyanobacteriia	o__Chloroplast	f__Chloroplast	g__Chloroplast	s__Nicotiana_tabacum
OTU_1382	k__Bacteria	p__Actinobacteriota	c__Actinobacteria	o__Micrococcales	f__Sanguibacteraceae	g__Sanguibacter	NA
OTU_1383	k__Bacteria	p__Proteobacteria	c__Gammaproteobacteria	o__Enterobacterales	f__Morganellaceae	g__Proteus	s__Proteus_mirabilis
OTU_1384	k__Bacteria	p__Proteobacteria	c__Gammaproteobacteria	o__Legionellales	f__Legionellaceae	g__Legionella	s__
OTU_1385	k__Bacteria	p__Actinobacteriota	c__Coriobacteriia	o__Coriobacteriales	f__Coriobacteriaceae	g__Collinsella	s__Collinsella_intestinalis
OTU_1386	k__Bacteria	p__Actinobacteriota	c__Actinobacteria	o__Propionibacteriales	f__Propionibacteriaceae	g__Marinilutecoccus	s__Propionibacterineae_bacterium
OTU_1387	k__Bacteria	p__Actinobacteriota	NA	NA	NA	NA	NA
OTU_1388	k__Bacteria	p__Firmicutes	c__Clostridia	o__Oscillospirales	f__Ruminococcaceae	g__	s__Ruminococcaceae_bacterium
OTU_1389	k__Bacteria	p__Firmicutes	c__Clostridia	o__Lachnospirales	f__Lachnospiraceae	NA	NA
OTU_139	k__Bacteria	p__Firmicutes	c__Clostridia	o__Lachnospirales	f__Lachnospiraceae	g__Dorea	s__
OTU_1390	k__Bacteria	p__Proteobacteria	c__Gammaproteobacteria	o__Pasteurellales	f__Pasteurellaceae	g__Haemophilus	s__Haemophilus_pittmaniae
OTU_1391	k__Bacteria	p__Actinobacteriota	c__Coriobacteriia	o__Coriobacteriales	f__Eggerthellaceae	NA	NA
OTU_1392	k__Bacteria	p__Firmicutes	c__Clostridia	o__Lachnospirales	f__Lachnospiraceae	NA	NA
OTU_1393	k__Bacteria	p__Myxococcota	c__Myxococcia	o__Myxococcales	f__Myxococcaceae	g__	s__
OTU_1394	k__Bacteria	p__Firmicutes	c__Clostridia	o__Lachnospirales	f__Lachnospiraceae	NA	NA
OTU_1395	k__Bacteria	p__Actinobacteriota	c__Coriobacteriia	o__Coriobacteriales	f__Coriobacteriales_Incertae_Sedis	g__Phoenicibacter	s__
OTU_1396	k__Bacteria	p__Bacteroidota	c__Bacteroidia	o__Bacteroidales	f__Bacteroidaceae	g__Bacteroides	s__Bacteroides_plebeius
OTU_1397	k__Bacteria	p__Firmicutes	c__Clostridia	o__Peptostreptococcales-Tissierellales	f__Peptostreptococcaceae	g__Peptoclostridium	NA
OTU_1398	k__Bacteria	p__Firmicutes	c__Bacilli	o__Lactobacillales	f__Lactobacillaceae	g__Lactobacillus	s__Lactobacillus_agilis
OTU_1399	k__Bacteria	p__Bacteroidota	c__Bacteroidia	o__Bacteroidales	f__Bacteroidaceae	g__Bacteroides	s__Bacteroides_plebeius
OTU_14	k__Bacteria	p__Firmicutes	c__Negativicutes	o__Veillonellales-Selenomonadales	f__Veillonellaceae	g__Megasphaera	s__Megasphaera_elsdenii
OTU_140	k__Bacteria	p__Firmicutes	c__Clostridia	o__Lachnospirales	f__Lachnospiraceae	g__Lachnospiraceae_NK4A136_group	s__Lachnospiraceae_bacterium
OTU_1400	k__Bacteria	p__Firmicutes	c__Clostridia	o__Peptostreptococcales-Tissierellales	f__Peptostreptococcaceae	g__Peptoclostridium	s__Clostridium_hiranonis
OTU_1401	k__Bacteria	p__Proteobacteria	c__Alphaproteobacteria	o__Rhizobiales	NA	NA	NA
OTU_1402	k__Bacteria	p__Firmicutes	c__Clostridia	o__Clostridiales	f__Clostridiaceae	g__Clostridium_sensu_stricto_1	NA
OTU_1403	k__Bacteria	p__Actinobacteriota	c__Actinobacteria	o__Actinomycetales	f__Actinomycetaceae	g__Actinomyces	NA
OTU_1404	k__Bacteria	p__Firmicutes	c__Bacilli	o__Erysipelotrichales	f__Erysipelotrichaceae	g__Turicibacter	NA
OTU_1405	k__Bacteria	p__Firmicutes	c__Clostridia	o__Lachnospirales	f__Lachnospiraceae	NA	NA
OTU_1406	k__Bacteria	NA	NA	NA	NA	NA	NA
OTU_1407	k__Bacteria	p__Firmicutes	c__Bacilli	o__Lactobacillales	f__Streptococcaceae	g__Streptococcus	NA
OTU_1408	k__Bacteria	p__Firmicutes	c__Clostridia	o__Lachnospirales	f__Lachnospiraceae	NA	NA
OTU_141	k__Bacteria	p__Bacteroidota	c__Bacteroidia	o__Bacteroidales	f__Prevotellaceae	g__Alloprevotella	s__
OTU_1410	k__Bacteria	p__Firmicutes	c__Clostridia	o__Oscillospirales	f__UCG-010	g__UCG-010	s__
OTU_1411	k__Bacteria	p__Actinobacteriota	c__Coriobacteriia	o__Coriobacteriales	f__Eggerthellaceae	NA	NA
OTU_1412	k__Bacteria	p__Bacteroidota	c__Bacteroidia	o__Bacteroidales	NA	NA	NA
OTU_1413	k__Bacteria	p__Firmicutes	c__Clostridia	o__Oscillospirales	f__Ruminococcaceae	g__Incertae_Sedis	s__Acutalibacter_muris
OTU_1414	k__Bacteria	p__Firmicutes	c__Clostridia	o__Lachnospirales	f__Lachnospiraceae	NA	NA
OTU_1415	k__Bacteria	p__Chloroflexi	c__Gitt-GS-136	o__Gitt-GS-136	f__Gitt-GS-136	g__Gitt-GS-136	s__
OTU_1416	k__Bacteria	p__Verrucomicrobiota	c__Chlamydiae	o__Chlamydiales	f__Parachlamydiaceae	NA	NA
OTU_1417	k__Bacteria	p__Firmicutes	c__Clostridia	o__Christensenellales	f__Christensenellaceae	g__Christensenellaceae_R-7_group	s__iron-reducing_bacterium
OTU_1418	k__Bacteria	p__Firmicutes	c__Clostridia	o__Lachnospirales	f__Lachnospiraceae	NA	NA
OTU_142	k__Bacteria	p__Bacteroidota	c__Bacteroidia	o__Bacteroidales	f__Tannerellaceae	g__Parabacteroides	NA
OTU_1420	k__Bacteria	p__Proteobacteria	c__Gammaproteobacteria	o__Burkholderiales	f__Alcaligenaceae	g__Parapusillimonas	s__
OTU_1421	k__Bacteria	p__Firmicutes	c__Clostridia	o__Lachnospirales	f__Lachnospiraceae	g__Ruminococcus_torques_group	NA
OTU_1423	k__Bacteria	p__Bacteroidota	c__Bacteroidia	o__Bacteroidales	f__Bacteroidaceae	g__Bacteroides	NA
OTU_1424	k__Bacteria	p__Acidobacteriota	c__Thermoanaerobaculia	o__Thermoanaerobaculales	f__Thermoanaerobaculaceae	g__Subgroup_10	s__
OTU_1425	k__Bacteria	p__Bdellovibrionota	c__Bdellovibrionia	o__Bdellovibrionales	f__Bdellovibrionaceae	g__Bdellovibrio	s__
OTU_1426	k__Bacteria	p__Firmicutes	c__Clostridia	o__Oscillospirales	f__Ruminococcaceae	g__Faecalibacterium	NA
OTU_1427	k__Bacteria	p__Desulfobacterota	c__Desulfovibrionia	o__Desulfovibrionales	f__Desulfovibrionaceae	g__Bilophila	s__
OTU_1428	k__Bacteria	p__Proteobacteria	c__Gammaproteobacteria	o__Gammaproteobacteria_Incertae_Sedis	f__Unknown_Family	g__Unknown_Family	s__
OTU_1429	k__Bacteria	p__Firmicutes	c__Bacilli	o__Erysipelotrichales	f__Erysipelatoclostridiaceae	g__UCG-004	s__
OTU_143	k__Bacteria	p__Firmicutes	c__Clostridia	o__Oscillospirales	f__Oscillospiraceae	g__Flavonifractor	s__
OTU_1430	k__Bacteria	p__Firmicutes	c__Clostridia	o__Lachnospirales	f__Lachnospiraceae	NA	NA
OTU_1431	k__Bacteria	p__Firmicutes	c__Clostridia	o__Lachnospirales	f__Lachnospiraceae	NA	NA
OTU_1432	k__Bacteria	p__Firmicutes	c__Clostridia	o__Lachnospirales	f__Lachnospiraceae	NA	NA
OTU_1433	k__Bacteria	p__Firmicutes	c__Clostridia	o__Lachnospirales	f__Lachnospiraceae	g__	s__butyrate-producing_bacterium
OTU_1434	k__Bacteria	p__Firmicutes	c__Clostridia	o__Lachnospirales	f__Lachnospiraceae	NA	NA
OTU_1435	k__Bacteria	p__Bacteroidota	c__Bacteroidia	o__Bacteroidales	f__Bacteroidaceae	g__Bacteroides	s__Bacteroides_plebeius
OTU_1436	k__Bacteria	p__Proteobacteria	c__Gammaproteobacteria	o__Enterobacterales	f__Enterobacteriaceae	NA	NA
OTU_1437	k__Bacteria	p__Campilobacterota	c__Campylobacteria	o__Campylobacterales	f__Campylobacteraceae	g__Campylobacter	s__Campylobacter_jejuni
OTU_1438	k__Bacteria	p__Actinobacteriota	c__Actinobacteria	o__Bifidobacteriales	f__Bifidobacteriaceae	g__Bifidobacterium	NA
OTU_1439	k__Bacteria	p__Cyanobacteria	c__Cyanobacteriia	o__Chloroplast	f__Chloroplast	g__Chloroplast	NA
OTU_144	k__Bacteria	p__Bacteroidota	c__Bacteroidia	o__Bacteroidales	f__Prevotellaceae	g__Alloprevotella	s__
OTU_1440	k__Bacteria	p__Firmicutes	c__Clostridia	NA	NA	NA	NA
OTU_1441	k__Bacteria	p__Bacteroidota	c__Bacteroidia	NA	NA	NA	NA
OTU_1442	k__Bacteria	p__Firmicutes	c__Bacilli	o__Lactobacillales	f__Lactobacillaceae	g__Lactobacillus	s__Lactobacillus_aviarius
OTU_1443	k__Bacteria	p__Firmicutes	c__Clostridia	o__Lachnospirales	f__Lachnospiraceae	g__Lachnoclostridium	NA
OTU_1444	k__Bacteria	p__Firmicutes	c__Clostridia	o__Peptostreptococcales-Tissierellales	f__Peptostreptococcaceae	g__Peptoclostridium	NA
OTU_1445	k__Bacteria	NA	NA	NA	NA	NA	NA
OTU_1446	k__Bacteria	NA	NA	NA	NA	NA	NA
OTU_1447	k__Bacteria	p__Fusobacteriota	c__Fusobacteriia	o__Fusobacteriales	f__Fusobacteriaceae	NA	NA
OTU_1448	k__Bacteria	p__Firmicutes	c__Clostridia	o__Peptostreptococcales-Tissierellales	f__Peptostreptococcaceae	g__Peptoclostridium	NA
OTU_1449	k__Bacteria	p__Actinobacteriota	c__Coriobacteriia	o__Coriobacteriales	f__Coriobacteriaceae	g__Collinsella	NA
OTU_145	k__Bacteria	p__Firmicutes	c__Clostridia	o__Oscillospirales	f__Ruminococcaceae	g__Ruminococcus	s__Ruminococcus_callidus
OTU_1450	k__Bacteria	p__Firmicutes	c__Bacilli	o__RF39	f__RF39	g__RF39	s__
OTU_1452	k__Bacteria	p__Firmicutes	c__Clostridia	o__Oscillospirales	f__Ruminococcaceae	g__Faecalibacterium	s__Faecalibacterium_sp.
OTU_1453	k__Bacteria	p__Firmicutes	c__Bacilli	o__Erysipelotrichales	f__Erysipelotrichaceae	g__Holdemanella	NA
OTU_1454	k__Bacteria	p__Bacteroidota	c__Bacteroidia	o__Bacteroidales	f__Muribaculaceae	g__Muribaculaceae	s__
OTU_1455	k__Bacteria	p__Firmicutes	c__Bacilli	o__Erysipelotrichales	f__Erysipelotrichaceae	g__	s__
OTU_1458	k__Bacteria	p__Firmicutes	c__Clostridia	o__Lachnospirales	f__Lachnospiraceae	NA	NA
OTU_1459	k__Bacteria	p__Bacteroidota	c__Bacteroidia	o__Bacteroidales	f__Bacteroidaceae	g__Bacteroides	s__Bacteroides_plebeius
OTU_146	k__Bacteria	p__Bacteroidota	c__Bacteroidia	o__Bacteroidales	f__Barnesiellaceae	g__Barnesiella	s__
OTU_1460	k__Bacteria	p__Firmicutes	c__Clostridia	o__Oscillospirales	f__Oscillospiraceae	NA	NA
OTU_1461	k__Bacteria	NA	NA	NA	NA	NA	NA
OTU_1462	k__Bacteria	p__Actinobacteriota	c__Thermoleophilia	o__Solirubrobacterales	f__Solirubrobacteraceae	g__Solirubrobacter	s__
OTU_1463	k__Bacteria	p__Firmicutes	c__Clostridia	o__Lachnospirales	f__Lachnospiraceae	NA	NA
OTU_1464	k__Bacteria	p__Firmicutes	c__Bacilli	o__Bacillales	f__Bacillaceae	NA	NA
OTU_1465	k__Bacteria	p__Firmicutes	c__Clostridia	o__Peptostreptococcales-Tissierellales	f__Peptostreptococcaceae	g__Peptoclostridium	NA
OTU_1466	k__Bacteria	p__Firmicutes	c__Negativicutes	o__Veillonellales-Selenomonadales	f__Selenomonadaceae	g__Megamonas	s__Megamonas_funiformis
OTU_1467	k__Bacteria	p__Bacteroidota	c__Bacteroidia	o__Bacteroidales	f__Bacteroidaceae	g__Bacteroides	s__
OTU_1468	k__Bacteria	p__Firmicutes	c__Negativicutes	o__Veillonellales-Selenomonadales	f__Veillonellaceae	g__Megasphaera	NA
OTU_1469	k__Bacteria	p__Firmicutes	c__Clostridia	o__Lachnospirales	f__Lachnospiraceae	NA	NA
OTU_147	k__Bacteria	p__Desulfobacterota	c__Desulfovibrionia	o__Desulfovibrionales	f__Desulfovibrionaceae	g__Bilophila	s__
OTU_1470	k__Bacteria	p__Firmicutes	c__Clostridia	o__Clostridiales	f__Clostridiaceae	g__Clostridium_sensu_stricto_1	s__Clostridium_paraputrificum
OTU_1471	k__Bacteria	p__Fusobacteriota	c__Fusobacteriia	o__Fusobacteriales	f__Fusobacteriaceae	g__Fusobacterium	s__Fusobacterium_necrophorum
OTU_1472	k__Bacteria	p__Firmicutes	c__Bacilli	o__Erysipelotrichales	f__Erysipelotrichaceae	NA	NA
OTU_1473	k__Bacteria	p__Actinobacteriota	c__Actinobacteria	o__Streptomycetales	f__Streptomycetaceae	g__Streptomyces	s__Streptomyces_thermocarboxydus
OTU_1474	k__Bacteria	p__Firmicutes	c__Clostridia	NA	NA	NA	NA
OTU_1475	k__Bacteria	p__Actinobacteriota	c__Coriobacteriia	o__Coriobacteriales	f__Coriobacteriaceae	g__Collinsella	s__Collinsella_tanakaei
OTU_1476	k__Bacteria	p__Bacteroidota	c__Bacteroidia	o__Bacteroidales	f__Bacteroidaceae	g__Bacteroides	NA
OTU_1477	k__Bacteria	p__Firmicutes	c__Clostridia	o__Lachnospirales	f__Lachnospiraceae	NA	NA
OTU_1478	k__Bacteria	p__Firmicutes	c__Bacilli	o__Erysipelotrichales	f__Erysipelotrichaceae	g__Allobaculum	s__
OTU_1479	k__Bacteria	p__Firmicutes	c__Clostridia	o__Lachnospirales	f__Lachnospiraceae	g__Lachnoclostridium	s__
OTU_148	k__Bacteria	p__Bacteroidota	c__Bacteroidia	o__Bacteroidales	f__Bacteroidaceae	g__Bacteroides	s__
OTU_1481	k__Bacteria	p__Proteobacteria	c__Alphaproteobacteria	o__Rickettsiales	f__Mitochondria	g__Mitochondria	NA
OTU_1482	k__Bacteria	p__Firmicutes	c__Clostridia	o__Lachnospirales	f__Lachnospiraceae	NA	NA
OTU_1483	k__Bacteria	p__Patescibacteria	c__Saccharimonadia	o__Saccharimonadales	f__Saccharimonadaceae	g__Candidatus_Saccharimonas	s__
OTU_1484	k__Bacteria	p__Bacteroidota	c__Bacteroidia	o__Bacteroidales	f__Bacteroidaceae	g__Bacteroides	NA
OTU_1485	k__Bacteria	p__Actinobacteriota	c__Thermoleophilia	o__Solirubrobacterales	f__67-14	g__67-14	s__
OTU_1486	k__Bacteria	p__Bacteroidota	c__Bacteroidia	o__Bacteroidales	f__Prevotellaceae	g__Alloprevotella	s__
OTU_1487	k__Bacteria	p__Firmicutes	c__Negativicutes	o__Veillonellales-Selenomonadales	f__Selenomonadaceae	g__Megamonas	NA
OTU_1488	k__Bacteria	p__Firmicutes	c__Bacilli	o__Lactobacillales	f__Streptococcaceae	g__Lactococcus	s__Lactococcus_raffinolactis
OTU_1489	k__Bacteria	p__Firmicutes	c__Clostridia	o__Clostridiales	f__Clostridiaceae	g__Clostridium_sensu_stricto_1	NA
OTU_149	k__Bacteria	p__Firmicutes	c__Clostridia	o__Lachnospirales	f__Lachnospiraceae	g__Lachnospiraceae_UCG-010	s__
OTU_1491	k__Bacteria	p__Chloroflexi	c__Anaerolineae	o__Anaerolineales	f__Anaerolineaceae	g__	NA
OTU_1493	k__Bacteria	p__Firmicutes	c__Clostridia	o__Lachnospirales	f__Lachnospiraceae	g__Lachnoclostridium	NA
OTU_1494	k__Bacteria	p__Firmicutes	c__Clostridia	o__Oscillospirales	f__Oscillospiraceae	g__UCG-005	s__
OTU_1495	k__Bacteria	p__Bacteroidota	c__Bacteroidia	o__Bacteroidales	f__Bacteroidaceae	g__Bacteroides	s__Bacteroides_uniformis
OTU_1496	k__Bacteria	p__Firmicutes	c__Clostridia	o__Lachnospirales	f__Lachnospiraceae	NA	NA
OTU_1497	k__Bacteria	p__Firmicutes	c__Clostridia	NA	NA	NA	NA
OTU_1498	k__Bacteria	p__Firmicutes	c__Bacilli	NA	NA	NA	NA
OTU_1499	k__Bacteria	p__Firmicutes	c__Clostridia	o__Oscillospirales	f__Ruminococcaceae	NA	NA
OTU_15	k__Bacteria	p__Firmicutes	c__Clostridia	o__Lachnospirales	f__Lachnospiraceae	g__Blautia	NA
OTU_150	k__Bacteria	p__Firmicutes	c__Bacilli	o__Erysipelotrichales	f__Erysipelatoclostridiaceae	g__Erysipelatoclostridium	s__Erysipelatoclostridium_ramosum
OTU_1501	k__Bacteria	p__Firmicutes	c__Clostridia	o__Lachnospirales	f__Lachnospiraceae	g__Ruminococcus_gauvreauii_group	s__Clostridium_sp.
OTU_1502	k__Bacteria	p__Firmicutes	NA	NA	NA	NA	NA
OTU_1503	k__Bacteria	p__Firmicutes	c__Clostridia	o__Lachnospirales	f__Lachnospiraceae	NA	NA
OTU_1504	k__Bacteria	p__Firmicutes	c__Clostridia	o__Lachnospirales	f__Lachnospiraceae	NA	NA
OTU_1505	k__Bacteria	p__Bacteroidota	c__Bacteroidia	o__Bacteroidales	f__Rikenellaceae	g__Alistipes	s__
OTU_1506	Unknown	NA	NA	NA	NA	NA	NA
OTU_1508	k__Bacteria	p__Actinobacteriota	c__Actinobacteria	o__Bifidobacteriales	f__Bifidobacteriaceae	g__Bifidobacterium	NA
OTU_151	k__Bacteria	p__Actinobacteriota	c__Actinobacteria	o__Micrococcales	f__Micrococcaceae	g__Micrococcus	s__Micrococcus_luteus
OTU_1510	k__Bacteria	NA	NA	NA	NA	NA	NA
OTU_1511	k__Bacteria	p__Actinobacteriota	NA	NA	NA	NA	NA
OTU_1512	k__Bacteria	p__Firmicutes	c__Clostridia	o__Lachnospirales	f__Lachnospiraceae	NA	NA
OTU_1513	k__Bacteria	p__Firmicutes	c__Negativicutes	o__Acidaminococcales	f__Acidaminococcaceae	g__Phascolarctobacterium	s__Phascolarctobacterium_faecium
OTU_1514	k__Bacteria	p__Fusobacteriota	c__Fusobacteriia	o__Fusobacteriales	f__Fusobacteriaceae	g__Fusobacterium	NA
OTU_1515	k__Bacteria	NA	NA	NA	NA	NA	NA
OTU_1516	k__Bacteria	p__Firmicutes	c__Clostridia	o__Peptostreptococcales-Tissierellales	f__Peptostreptococcales-Tissierellales	g__Finegoldia	s__
OTU_1517	k__Bacteria	p__Firmicutes	c__Clostridia	o__Clostridiales	f__Clostridiaceae	g__Candidatus_Arthromitus	s__
OTU_1518	k__Bacteria	p__Firmicutes	c__Clostridia	o__Peptococcales	f__Peptococcaceae	g__	s__
OTU_152	k__Bacteria	p__Firmicutes	c__Clostridia	o__Monoglobales	f__Monoglobaceae	g__Monoglobus	s__
OTU_1520	k__Bacteria	p__Firmicutes	c__Clostridia	o__Oscillospirales	f__Oscillospiraceae	g__	s__Intestinimonas_massiliensis
OTU_1521	k__Bacteria	p__Firmicutes	c__Clostridia	o__Peptostreptococcales-Tissierellales	f__Anaerovoracaceae	g__Eubacterium_brachy_group	s__
OTU_1522	k__Bacteria	p__Actinobacteriota	c__Actinobacteria	o__Micrococcales	f__Micrococcaceae	g__Rothia	NA
OTU_1524	k__Bacteria	p__Firmicutes	c__Bacilli	o__Thermicanales	f__Thermicanaceae	g__Thermicanus	NA
OTU_1525	k__Bacteria	p__Bacteroidota	c__Bacteroidia	o__Bacteroidales	f__Prevotellaceae	g__Prevotella	s__Prevotella_stercorea
OTU_1526	k__Bacteria	p__Firmicutes	c__Bacilli	o__Erysipelotrichales	f__Erysipelatoclostridiaceae	g__Catenibacterium	NA
OTU_1527	k__Bacteria	p__Firmicutes	c__Clostridia	o__Lachnospirales	f__Lachnospiraceae	NA	NA
OTU_1528	k__Bacteria	p__Bacteroidota	c__Bacteroidia	o__Bacteroidales	f__Bacteroidaceae	g__Bacteroides	NA
OTU_1529	k__Bacteria	p__Bacteroidota	c__Bacteroidia	o__Bacteroidales	f__Prevotellaceae	g__Prevotellaceae_NK3B31_group	s__
OTU_153	k__Bacteria	p__Firmicutes	c__Clostridia	o__Lachnospirales	f__Lachnospiraceae	NA	NA
OTU_1530	k__Bacteria	p__Firmicutes	c__Clostridia	o__Lachnospirales	f__Lachnospiraceae	NA	NA
OTU_1531	k__Bacteria	p__Bacteroidota	c__Bacteroidia	o__Bacteroidales	f__Bacteroidaceae	g__Bacteroides	s__Bacteroides_cellulosilyticus
OTU_1532	k__Bacteria	p__Firmicutes	c__Clostridia	o__Lachnospirales	f__Lachnospiraceae	g__Blautia	NA
OTU_1533	k__Bacteria	p__Firmicutes	c__Bacilli	o__Erysipelotrichales	f__Erysipelotrichaceae	g__Allobaculum	NA
OTU_1534	k__Bacteria	p__Firmicutes	c__Clostridia	o__Lachnospirales	f__Lachnospiraceae	NA	NA
OTU_1535	k__Bacteria	p__Firmicutes	c__Clostridia	o__Lachnospirales	f__Lachnospiraceae	NA	NA
OTU_1536	k__Bacteria	p__Actinobacteriota	c__Coriobacteriia	o__Coriobacteriales	f__Eggerthellaceae	NA	NA
OTU_1537	k__Bacteria	p__Bacteroidota	c__Bacteroidia	o__Bacteroidales	f__Bacteroidaceae	g__Bacteroides	s__Bacteroides_plebeius
OTU_1538	k__Bacteria	p__Actinobacteriota	c__Coriobacteriia	o__Coriobacteriales	f__Coriobacteriaceae	g__Enorma	s__
OTU_1539	k__Bacteria	p__Firmicutes	c__Clostridia	o__Clostridia_UCG-014	f__Clostridia_UCG-014	g__Clostridia_UCG-014	s__
OTU_154	k__Bacteria	p__Proteobacteria	c__Gammaproteobacteria	o__Aeromonadales	f__Succinivibrionaceae	NA	NA
OTU_1540	k__Bacteria	p__Firmicutes	c__Clostridia	o__Peptostreptococcales-Tissierellales	f__Peptostreptococcaceae	g__Peptoclostridium	s__Clostridium_hiranonis
OTU_1541	k__Bacteria	p__Firmicutes	c__Clostridia	o__Lachnospirales	f__Lachnospiraceae	NA	NA
OTU_1542	k__Bacteria	p__Bacteroidota	c__Bacteroidia	o__Bacteroidales	f__Bacteroidaceae	g__Bacteroides	s__Bacteroides_vulgatus
OTU_1543	k__Bacteria	p__Proteobacteria	c__Gammaproteobacteria	o__Aeromonadales	f__Succinivibrionaceae	NA	NA
OTU_1544	k__Bacteria	p__Firmicutes	c__Negativicutes	o__Acidaminococcales	f__Acidaminococcaceae	g__Acidaminococcus	s__Acidaminococcus_fermentans
OTU_1545	k__Bacteria	p__Firmicutes	c__Bacilli	o__Erysipelotrichales	f__Erysipelotrichaceae	g__Allobaculum	s__
OTU_1546	k__Bacteria	p__Bacteroidota	c__Bacteroidia	o__Bacteroidales	f__Prevotellaceae	g__Prevotella	NA
OTU_1547	k__Bacteria	p__Firmicutes	c__Clostridia	o__Oscillospirales	f__Ruminococcaceae	NA	NA
OTU_1549	k__Bacteria	p__Firmicutes	c__Negativicutes	o__Veillonellales-Selenomonadales	f__Veillonellaceae	g__Megasphaera	NA
OTU_155	k__Bacteria	p__Firmicutes	c__Clostridia	o__Oscillospirales	f__Ruminococcaceae	g__Faecalibacterium	s__
OTU_1551	k__Bacteria	p__Firmicutes	c__Clostridia	o__Lachnospirales	f__Lachnospiraceae	NA	NA
OTU_1552	k__Bacteria	p__Actinobacteriota	c__Actinobacteria	o__Corynebacteriales	f__Corynebacteriaceae	g__Corynebacterium	NA
OTU_1553	k__Bacteria	p__Proteobacteria	c__Alphaproteobacteria	o__Rhizobiales	f__Rhizobiaceae	g__Aureimonas	s__Aureimonas_sp.
OTU_1554	k__Bacteria	p__Actinobacteriota	c__Actinobacteria	o__Micrococcales	f__Micrococcaceae	g__Micrococcus	NA
OTU_1555	k__Bacteria	p__Bacteroidota	c__Bacteroidia	o__Bacteroidales	f__Bacteroidaceae	g__Bacteroides	NA
OTU_1556	k__Bacteria	p__Verrucomicrobiota	c__Chlamydiae	o__Chlamydiales	f__Parachlamydiaceae	g__	s__
OTU_1557	k__Bacteria	p__Firmicutes	c__Clostridia	o__Lachnospirales	f__Lachnospiraceae	NA	NA
OTU_1558	k__Bacteria	p__Actinobacteriota	c__Coriobacteriia	o__Coriobacteriales	f__Coriobacteriaceae	g__Collinsella	s__Collinsella_intestinalis
OTU_1559	k__Bacteria	p__Firmicutes	c__Clostridia	o__Lachnospirales	f__Lachnospiraceae	g__Hungatella	NA
OTU_156	k__Bacteria	p__Proteobacteria	c__Gammaproteobacteria	o__Xanthomonadales	f__Xanthomonadaceae	g__Xanthomonas	NA
OTU_1560	k__Bacteria	p__Firmicutes	c__Negativicutes	o__Veillonellales-Selenomonadales	f__Veillonellaceae	g__Megasphaera	NA
OTU_1561	k__Bacteria	p__Firmicutes	c__Clostridia	o__Oscillospirales	f__Oscillospiraceae	g__Colidextribacter	s__Clostridiales_bacterium
OTU_1562	k__Bacteria	p__Firmicutes	c__Clostridia	o__Lachnospirales	f__Lachnospiraceae	NA	NA
OTU_1563	k__Bacteria	p__Actinobacteriota	c__Actinobacteria	o__Corynebacteriales	f__Nocardiaceae	g__Nocardia	s__Nocardia_salmonicida
OTU_1564	k__Bacteria	p__Firmicutes	c__Bacilli	NA	NA	NA	NA
OTU_1565	k__Bacteria	p__Firmicutes	c__Clostridia	o__Oscillospirales	f__Butyricicoccaceae	g__Butyricicoccus	s__
OTU_1566	k__Bacteria	p__Cyanobacteria	c__Cyanobacteriia	o__Chloroplast	f__Chloroplast	g__Chloroplast	s__Nicotiana_tabacum
OTU_1567	k__Bacteria	p__Firmicutes	c__Bacilli	o__RF39	f__RF39	g__RF39	s__
OTU_1568	k__Bacteria	p__Actinobacteriota	c__Coriobacteriia	o__Coriobacteriales	f__Eggerthellaceae	g__Enterorhabdus	s__
OTU_1569	k__Bacteria	p__Firmicutes	c__Clostridia	o__Lachnospirales	f__Lachnospiraceae	NA	NA
OTU_157	k__Bacteria	p__Bacteroidota	c__Bacteroidia	o__Bacteroidales	f__Tannerellaceae	g__Parabacteroides	s__
OTU_1570	k__Bacteria	p__Actinobacteriota	c__Coriobacteriia	o__Coriobacteriales	f__Eggerthellaceae	g__Slackia	NA
OTU_1571	k__Bacteria	p__Cyanobacteria	c__Cyanobacteriia	o__Chloroplast	f__Chloroplast	g__Chloroplast	NA
OTU_1572	k__Bacteria	p__Firmicutes	c__Bacilli	NA	NA	NA	NA
OTU_1573	k__Bacteria	p__Proteobacteria	c__Gammaproteobacteria	o__Burkholderiales	f__Burkholderiaceae	g__Burkholderia-Caballeronia-Paraburkholderia	NA
OTU_1574	k__Bacteria	p__Firmicutes	c__Bacilli	o__Erysipelotrichales	f__Erysipelotrichaceae	g__Turicibacter	NA
OTU_1576	k__Bacteria	p__Firmicutes	c__Clostridia	o__Lachnospirales	f__Lachnospiraceae	NA	NA
OTU_1577	k__Bacteria	p__Firmicutes	c__Clostridia	o__Lachnospirales	f__Lachnospiraceae	NA	NA
OTU_1579	k__Bacteria	p__Firmicutes	c__Negativicutes	o__Veillonellales-Selenomonadales	f__Veillonellaceae	g__Megasphaera	NA
OTU_158	k__Bacteria	p__Firmicutes	c__Clostridia	o__Clostridia_UCG-014	f__Clostridia_UCG-014	g__Clostridia_UCG-014	s__
OTU_1580	k__Bacteria	p__Firmicutes	c__Clostridia	o__Oscillospirales	f__Ruminococcaceae	g__Faecalibacterium	s__Faecalibacterium_sp.
OTU_1581	k__Bacteria	p__Firmicutes	c__Negativicutes	o__Veillonellales-Selenomonadales	f__Selenomonadaceae	g__Megamonas	s__Megamonas_funiformis
OTU_1582	k__Bacteria	p__Firmicutes	c__Clostridia	o__Oscillospirales	f__Ruminococcaceae	g__Faecalibacterium	NA
OTU_1583	k__Bacteria	p__Bacteroidota	c__Bacteroidia	o__Bacteroidales	f__Bacteroidaceae	g__Bacteroides	NA
OTU_1585	k__Bacteria	p__Bacteroidota	c__Bacteroidia	o__Bacteroidales	f__Barnesiellaceae	g__Barnesiella	s__Barnesiella_viscericola
OTU_1586	k__Bacteria	p__Firmicutes	c__Bacilli	o__Erysipelotrichales	f__Erysipelatoclostridiaceae	g__Catenibacterium	NA
OTU_1587	k__Bacteria	p__Bacteroidota	c__Bacteroidia	o__Bacteroidales	f__Prevotellaceae	g__Alloprevotella	s__
OTU_1588	k__Bacteria	p__Firmicutes	c__Clostridia	o__Clostridia_UCG-014	f__Clostridia_UCG-014	g__Clostridia_UCG-014	s__
OTU_1589	k__Bacteria	p__Actinobacteriota	c__Actinobacteria	o__Actinomycetales	f__Actinomycetaceae	g__Actinomyces	NA
OTU_159	k__Bacteria	p__Firmicutes	c__Clostridia	o__Lachnospirales	f__Lachnospiraceae	g__Blautia	s__Blautia_sp.
OTU_1590	k__Bacteria	p__Firmicutes	c__Clostridia	o__Lachnospirales	f__Lachnospiraceae	g__Roseburia	s__
OTU_1591	k__Bacteria	p__Bacteroidota	c__Bacteroidia	o__Bacteroidales	f__Rikenellaceae	g__Alistipes	s__Alistipes_obesi
OTU_1592	k__Bacteria	p__Firmicutes	c__Bacilli	o__Lactobacillales	f__Lactobacillaceae	g__Lactobacillus	NA
OTU_1593	k__Bacteria	p__Firmicutes	c__Clostridia	o__Oscillospirales	f__Oscillospiraceae	g__Oscillibacter	s__Oscillibacter_sp.
OTU_1594	k__Bacteria	p__Firmicutes	c__Clostridia	o__Lachnospirales	f__Lachnospiraceae	NA	NA
OTU_1595	k__Bacteria	p__Actinobacteriota	c__Coriobacteriia	o__Coriobacteriales	f__Coriobacteriaceae	g__Collinsella	s__Collinsella_intestinalis
OTU_1596	k__Bacteria	p__Chloroflexi	c__Chloroflexia	o__Thermomicrobiales	f__JG30-KF-CM45	g__JG30-KF-CM45	s__
OTU_1597	k__Bacteria	p__Bacteroidota	c__Bacteroidia	o__Bacteroidales	f__Prevotellaceae	g__Prevotella	NA
OTU_1599	k__Bacteria	p__Proteobacteria	c__Alphaproteobacteria	o__Rhizobiales	f__Rhizobiaceae	NA	NA
OTU_16	k__Bacteria	p__Bacteroidota	c__Bacteroidia	o__Bacteroidales	f__Bacteroidaceae	g__Bacteroides	s__Bacteroides_plebeius
OTU_160	k__Bacteria	p__Firmicutes	c__Clostridia	o__Oscillospirales	f__Oscillospiraceae	g__NK4A214_group	s__
OTU_1601	k__Bacteria	NA	NA	NA	NA	NA	NA
OTU_1603	k__Bacteria	p__Proteobacteria	c__Alphaproteobacteria	NA	NA	NA	NA
OTU_1604	k__Bacteria	p__Actinobacteriota	c__Acidimicrobiia	o__Microtrichales	f__Ilumatobacteraceae	NA	NA
OTU_1605	k__Bacteria	p__Firmicutes	c__Clostridia	o__Oscillospirales	f__Ruminococcaceae	NA	NA
OTU_1606	k__Bacteria	p__Bacteroidota	c__Bacteroidia	o__Bacteroidales	f__Prevotellaceae	g__Prevotella	s__Prevotella_copri
OTU_1607	k__Bacteria	NA	NA	NA	NA	NA	NA
OTU_1608	k__Bacteria	p__Firmicutes	NA	NA	NA	NA	NA
OTU_161	k__Bacteria	p__Firmicutes	c__Clostridia	o__Lachnospirales	f__Lachnospiraceae	g__Coprococcus	s__Coprococcus_comes
OTU_1610	k__Bacteria	p__Firmicutes	c__Bacilli	o__Lactobacillales	f__Lactobacillaceae	g__Lactobacillus	NA
OTU_1611	k__Bacteria	p__Bacteroidota	c__Bacteroidia	o__Sphingobacteriales	f__Lentimicrobiaceae	g__Lentimicrobium	NA
OTU_1612	k__Bacteria	p__Firmicutes	c__Clostridia	o__Lachnospirales	f__Lachnospiraceae	NA	NA
OTU_1613	k__Bacteria	p__Firmicutes	c__Bacilli	NA	NA	NA	NA
OTU_1614	k__Bacteria	p__Firmicutes	c__Bacilli	o__Lactobacillales	f__Lactobacillaceae	g__Lactobacillus	NA
OTU_1615	k__Bacteria	p__Bacteroidota	c__Bacteroidia	o__Bacteroidales	f__Prevotellaceae	g__Prevotella	NA
OTU_1617	k__Bacteria	p__Firmicutes	c__Bacilli	o__RF39	f__RF39	g__RF39	s__
OTU_1618	k__Bacteria	p__Bacteroidota	c__Bacteroidia	o__Bacteroidales	f__Muribaculaceae	g__Muribaculaceae	s__
OTU_1619	k__Bacteria	p__Planctomycetota	c__Brocadiae	o__Brocadiales	f__Brocadiaceae	g__Candidatus_Jettenia	s__
OTU_162	k__Bacteria	p__Firmicutes	c__Bacilli	o__Erysipelotrichales	f__Erysipelotrichaceae	g__Catenisphaera	NA
OTU_1620	k__Bacteria	p__Bacteroidota	c__Bacteroidia	o__Bacteroidales	f__Muribaculaceae	g__Muribaculaceae	s__
OTU_1621	k__Bacteria	p__Firmicutes	c__Bacilli	o__Erysipelotrichales	f__Erysipelatoclostridiaceae	g__Erysipelatoclostridium	s__
OTU_1622	k__Bacteria	p__Firmicutes	c__Bacilli	NA	NA	NA	NA
OTU_1623	k__Bacteria	NA	NA	NA	NA	NA	NA
OTU_1624	k__Bacteria	p__Firmicutes	c__Clostridia	o__Lachnospirales	f__Lachnospiraceae	NA	NA
OTU_1625	k__Bacteria	p__Firmicutes	c__Bacilli	o__Erysipelotrichales	f__Erysipelatoclostridiaceae	g__Erysipelatoclostridium	s__bacterium_ic1391
OTU_1626	k__Bacteria	p__Firmicutes	c__Negativicutes	o__Veillonellales-Selenomonadales	f__Selenomonadaceae	g__Megamonas	NA
OTU_1627	k__Bacteria	p__Bacteroidota	c__Bacteroidia	o__Bacteroidales	f__Prevotellaceae	g__Alloprevotella	s__Prevotellaceae_bacterium
OTU_1628	k__Bacteria	p__Firmicutes	c__Negativicutes	o__Veillonellales-Selenomonadales	f__Selenomonadaceae	g__Megamonas	NA
OTU_1629	k__Bacteria	p__Proteobacteria	c__Alphaproteobacteria	o__Caulobacterales	f__Caulobacteraceae	g__Brevundimonas	s__Brevundimonas_staleyi
OTU_163	k__Bacteria	p__Bacteroidota	c__Bacteroidia	o__Sphingobacteriales	f__Sphingobacteriaceae	g__Sphingobacterium	s__Sphingobacterium_mizutaii
OTU_1630	k__Bacteria	p__Firmicutes	c__Clostridia	o__Lachnospirales	f__Lachnospiraceae	NA	NA
OTU_1631	k__Bacteria	p__Proteobacteria	c__Gammaproteobacteria	o__Xanthomonadales	f__Rhodanobacteraceae	g__Dokdonella	s__
OTU_1632	k__Bacteria	p__Firmicutes	c__Clostridia	NA	NA	NA	NA
OTU_1633	k__Bacteria	p__Firmicutes	c__Bacilli	o__Lactobacillales	NA	NA	NA
OTU_1634	k__Bacteria	p__Firmicutes	c__Clostridia	o__Lachnospirales	f__Lachnospiraceae	g__Blautia	NA
OTU_1635	k__Bacteria	p__Firmicutes	c__Clostridia	o__Oscillospirales	f__Oscillospiraceae	NA	NA
OTU_1636	k__Bacteria	p__Firmicutes	c__Clostridia	o__Peptostreptococcales-Tissierellales	f__Peptostreptococcaceae	g__Romboutsia	NA
OTU_1637	k__Bacteria	p__Firmicutes	c__Clostridia	o__Oscillospirales	f__Oscillospiraceae	g__Colidextribacter	s__Anaerostipes_hadrus
OTU_1638	k__Bacteria	p__Proteobacteria	c__Gammaproteobacteria	o__Alteromonadales	f__Pseudoalteromonadaceae	g__Pseudoalteromonas	NA
OTU_1639	k__Bacteria	p__Actinobacteriota	c__Thermoleophilia	o__Solirubrobacterales	f__Solirubrobacteraceae	g__Conexibacter	s__
OTU_164	k__Bacteria	p__Firmicutes	c__Clostridia	o__Lachnospirales	f__Lachnospiraceae	NA	NA
OTU_1640	k__Bacteria	p__Bacteroidota	c__Bacteroidia	o__Bacteroidales	f__Prevotellaceae	g__Prevotella	NA
OTU_1641	k__Bacteria	p__Firmicutes	c__Clostridia	o__Oscillospirales	f__Ruminococcaceae	g__Anaerofilum	s__
OTU_1642	k__Bacteria	p__Firmicutes	c__Clostridia	o__Lachnospirales	f__Lachnospiraceae	g__Eubacterium_hallii_group	s__
OTU_1643	k__Bacteria	p__Firmicutes	c__Clostridia	NA	NA	NA	NA
OTU_1644	k__Bacteria	p__Firmicutes	c__Clostridia	o__Lachnospirales	f__Lachnospiraceae	NA	NA
OTU_1645	k__Bacteria	p__Firmicutes	c__Clostridia	o__Peptostreptococcales-Tissierellales	f__Peptostreptococcaceae	g__Peptoclostridium	NA
OTU_1647	k__Bacteria	p__Firmicutes	c__Bacilli	o__Erysipelotrichales	f__Erysipelatoclostridiaceae	g__Catenibacterium	s__Catenibacterium_mitsuokai
OTU_1648	k__Bacteria	p__Firmicutes	c__Clostridia	o__Oscillospirales	f__Oscillospiraceae	NA	NA
OTU_1649	k__Bacteria	p__Firmicutes	c__Clostridia	o__Lachnospirales	f__Lachnospiraceae	NA	NA
OTU_165	k__Bacteria	p__Firmicutes	c__Clostridia	o__Lachnospirales	f__Lachnospiraceae	g__Lachnospiraceae_NK4A136_group	s__
OTU_1650	k__Bacteria	p__Firmicutes	c__Clostridia	o__Oscillospirales	f__Ruminococcaceae	g__	s__
OTU_1651	k__Bacteria	p__Firmicutes	c__Clostridia	o__Peptostreptococcales-Tissierellales	f__Anaerovoracaceae	g__Family_XIII_AD3011_group	s__
OTU_1652	k__Bacteria	p__Bacteroidota	c__Bacteroidia	o__Bacteroidales	f__Bacteroidaceae	g__Bacteroides	s__Bacteroides_coprocola
OTU_1653	k__Bacteria	p__Fusobacteriota	c__Fusobacteriia	o__Fusobacteriales	f__Fusobacteriaceae	g__Fusobacterium	NA
OTU_1654	k__Bacteria	p__Firmicutes	c__Clostridia	o__Peptostreptococcales-Tissierellales	f__Peptostreptococcaceae	g__Peptoclostridium	s__Clostridium_hiranonis
OTU_1655	k__Bacteria	p__Actinobacteriota	c__Actinobacteria	o__Actinomycetales	f__Actinomycetaceae	g__Actinomyces	NA
OTU_1656	k__Bacteria	p__Firmicutes	c__Clostridia	o__Lachnospirales	f__Lachnospiraceae	g__Anaerostipes	NA
OTU_1657	k__Bacteria	p__Firmicutes	c__Clostridia	NA	NA	NA	NA
OTU_1658	k__Bacteria	NA	NA	NA	NA	NA	NA
OTU_1659	k__Bacteria	p__Firmicutes	c__Clostridia	o__Peptostreptococcales-Tissierellales	f__Peptostreptococcaceae	NA	NA
OTU_166	k__Bacteria	p__Firmicutes	c__Bacilli	o__Mycoplasmatales	f__Mycoplasmataceae	g__Ureaplasma	s__Ureaplasma_parvum
OTU_1660	k__Bacteria	p__Firmicutes	c__Clostridia	o__Lachnospirales	f__Lachnospiraceae	NA	NA
OTU_1661	k__Bacteria	p__Firmicutes	c__Bacilli	o__Erysipelotrichales	f__Erysipelotrichaceae	g__Turicibacter	NA
OTU_1662	k__Bacteria	p__Actinobacteriota	c__Coriobacteriia	o__Coriobacteriales	f__Eggerthellaceae	NA	NA
OTU_1663	k__Bacteria	p__Firmicutes	c__Clostridia	o__Oscillospirales	f__Oscillospiraceae	g__UCG-005	NA
OTU_1664	k__Bacteria	p__Firmicutes	c__Clostridia	o__Lachnospirales	f__Lachnospiraceae	NA	NA
OTU_1665	Unknown	NA	NA	NA	NA	NA	NA
OTU_1666	k__Bacteria	p__Fusobacteriota	c__Fusobacteriia	o__Fusobacteriales	f__Fusobacteriaceae	NA	NA
OTU_1667	Unknown	NA	NA	NA	NA	NA	NA
OTU_1668	k__Bacteria	p__Firmicutes	c__Clostridia	o__Oscillospirales	f__Oscillospiraceae	g__UCG-002	s__
OTU_1669	k__Bacteria	p__Firmicutes	c__Clostridia	o__Eubacteriales	f__Eubacteriaceae	g__Eubacterium	s__Eubacterium_limosum
OTU_167	k__Bacteria	p__Firmicutes	c__Clostridia	o__Lachnospirales	f__Lachnospiraceae	g__	s__butyrate-producing_bacterium
OTU_1670	k__Bacteria	p__Firmicutes	c__Clostridia	o__Lachnospirales	f__Lachnospiraceae	g__Blautia	s__Lachnospiraceae_bacterium
OTU_1671	k__Bacteria	p__Firmicutes	c__Clostridia	o__Oscillospirales	f__Ruminococcaceae	g__Incertae_Sedis	s__Clostridium_sp.
OTU_1672	k__Bacteria	p__Firmicutes	c__Clostridia	o__Peptostreptococcales-Tissierellales	f__Peptostreptococcaceae	g__Peptoclostridium	NA
OTU_1673	k__Bacteria	p__Firmicutes	c__Clostridia	o__Lachnospirales	f__Lachnospiraceae	g__Blautia	NA
OTU_1674	k__Bacteria	NA	NA	NA	NA	NA	NA
OTU_1675	k__Bacteria	p__Firmicutes	c__Clostridia	o__Lachnospirales	f__Lachnospiraceae	g__Blautia	NA
OTU_1676	k__Bacteria	p__Bacteroidota	c__Bacteroidia	o__Bacteroidales	f__Bacteroidaceae	g__Bacteroides	NA
OTU_1677	k__Bacteria	p__Bacteroidota	c__Bacteroidia	o__Bacteroidales	f__Prevotellaceae	g__Prevotellaceae_UCG-001	s__
OTU_1678	k__Bacteria	p__Firmicutes	c__Bacilli	o__Staphylococcales	f__Staphylococcaceae	g__Staphylococcus	NA
OTU_1679	k__Bacteria	p__Firmicutes	c__Clostridia	o__Lachnospirales	f__Lachnospiraceae	g__Blautia	NA
OTU_168	k__Bacteria	p__Firmicutes	c__Clostridia	o__Oscillospirales	f__Oscillospiraceae	g__UCG-005	s__
OTU_1681	k__Bacteria	p__Proteobacteria	c__Gammaproteobacteria	NA	NA	NA	NA
OTU_1682	k__Bacteria	p__Bacteroidota	c__Bacteroidia	o__Bacteroidales	f__Porphyromonadaceae	g__Porphyromonas	s__Porphyromonas_bennonis
OTU_1683	k__Bacteria	p__Actinobacteriota	c__Coriobacteriia	o__Coriobacteriales	f__Eggerthellaceae	NA	NA
OTU_1684	k__Bacteria	p__Firmicutes	c__Clostridia	o__Clostridia_vadinBB60_group	f__Clostridia_vadinBB60_group	g__Clostridia_vadinBB60_group	s__
OTU_1685	k__Bacteria	p__Firmicutes	c__Bacilli	o__Erysipelotrichales	f__Erysipelatoclostridiaceae	g__Catenibacterium	s__
OTU_1686	k__Bacteria	p__Firmicutes	c__Bacilli	o__Lactobacillales	f__Lactobacillaceae	g__Lactobacillus	s__Lactobacillus_iners
OTU_1687	k__Bacteria	p__Firmicutes	c__Bacilli	o__Erysipelotrichales	f__Erysipelatoclostridiaceae	g__Catenibacterium	s__
OTU_1688	k__Bacteria	p__Bacteroidota	c__Bacteroidia	o__Bacteroidales	f__Marinifilaceae	g__Butyricimonas	s__
OTU_169	k__Bacteria	p__Desulfobacterota	c__Desulfovibrionia	o__Desulfovibrionales	f__Desulfovibrionaceae	g__Bilophila	NA
OTU_1692	k__Bacteria	p__Bacteroidota	c__Bacteroidia	o__Cytophagales	f__Microscillaceae	NA	NA
OTU_1693	k__Bacteria	p__Actinobacteriota	c__Coriobacteriia	o__Coriobacteriales	f__Eggerthellaceae	NA	NA
OTU_1694	k__Bacteria	p__Proteobacteria	c__Gammaproteobacteria	o__Burkholderiales	f__Sutterellaceae	g__Parasutterella	NA
OTU_1695	k__Bacteria	p__Firmicutes	c__Clostridia	o__Oscillospirales	f__Ruminococcaceae	g__Faecalibacterium	NA
OTU_1696	k__Bacteria	p__Bacteroidota	c__Bacteroidia	o__Bacteroidales	f__Prevotellaceae	g__Prevotella	s__Prevotella_copri
OTU_1697	k__Bacteria	p__Firmicutes	c__Bacilli	o__Lactobacillales	f__Lactobacillaceae	g__Lactobacillus	NA
OTU_1698	k__Bacteria	p__Firmicutes	c__Negativicutes	o__Veillonellales-Selenomonadales	f__Selenomonadaceae	g__Megamonas	s__Megamonas_funiformis
OTU_1699	k__Bacteria	p__Firmicutes	c__Clostridia	o__Peptostreptococcales-Tissierellales	f__Peptostreptococcaceae	NA	NA
OTU_17	k__Bacteria	p__Firmicutes	c__Bacilli	o__Erysipelotrichales	f__Erysipelotrichaceae	g__Allobaculum	s__Allobaculum_stercoricanis
OTU_170	k__Bacteria	p__Bacteroidota	c__Bacteroidia	o__Bacteroidales	f__Prevotellaceae	g__Prevotella	NA
OTU_1700	k__Bacteria	p__Actinobacteriota	c__Actinobacteria	o__Corynebacteriales	f__Nocardiaceae	g__Rhodococcus	s__Rhodococcus_erythropolis
OTU_1701	k__Bacteria	p__Firmicutes	c__Bacilli	o__Lactobacillales	f__Streptococcaceae	g__Streptococcus	NA
OTU_1702	k__Bacteria	p__Bacteroidota	c__Bacteroidia	o__Flavobacteriales	f__Weeksellaceae	NA	NA
OTU_1703	k__Bacteria	p__Firmicutes	c__Clostridia	o__Oscillospirales	NA	NA	NA
OTU_1704	k__Bacteria	p__Firmicutes	c__Negativicutes	o__Veillonellales-Selenomonadales	f__Veillonellaceae	g__Megasphaera	s__Megasphaera_elsdenii
OTU_1705	k__Bacteria	p__Firmicutes	c__Clostridia	o__Peptostreptococcales-Tissierellales	f__Peptostreptococcaceae	NA	NA
OTU_1706	k__Bacteria	p__Firmicutes	c__Clostridia	o__Lachnospirales	f__Lachnospiraceae	g__Blautia	s__Blautia_glucerasea
OTU_1707	k__Bacteria	p__Proteobacteria	c__Gammaproteobacteria	o__Burkholderiales	f__Sutterellaceae	g__Sutterella	s__Sutterella_stercoricanis
OTU_1708	k__Bacteria	p__Firmicutes	c__Clostridia	NA	NA	NA	NA
OTU_171	k__Bacteria	p__Firmicutes	c__Clostridia	o__Oscillospirales	f__Butyricicoccaceae	g__Butyricicoccus	s__
OTU_1710	k__Bacteria	p__Actinobacteriota	c__Actinobacteria	o__Bifidobacteriales	f__Bifidobacteriaceae	g__Bifidobacterium	s__Bifidobacterium_pullorum
OTU_1711	k__Bacteria	p__Firmicutes	c__Clostridia	o__Clostridia_vadinBB60_group	f__Clostridia_vadinBB60_group	g__Clostridia_vadinBB60_group	s__
OTU_1712	k__Bacteria	p__Firmicutes	c__Bacilli	o__Erysipelotrichales	f__Erysipelatoclostridiaceae	g__Catenibacterium	NA
OTU_1713	k__Bacteria	p__Desulfobacterota	c__Desulfovibrionia	o__Desulfovibrionales	f__Desulfovibrionaceae	g__Desulfovibrio	s__Desulfovibrio_piger
OTU_1714	k__Bacteria	p__Firmicutes	c__Clostridia	o__Lachnospirales	f__Lachnospiraceae	NA	NA
OTU_1716	k__Bacteria	p__Firmicutes	c__Clostridia	o__Lachnospirales	f__Lachnospiraceae	g__Blautia	NA
OTU_1717	k__Bacteria	p__Bacteroidota	c__Bacteroidia	o__Bacteroidales	f__Bacteroidaceae	g__Bacteroides	NA
OTU_1718	k__Bacteria	p__Bacteroidota	c__Bacteroidia	o__Bacteroidales	f__Bacteroidaceae	g__Bacteroides	NA
OTU_1719	k__Bacteria	p__Actinobacteriota	c__Actinobacteria	o__Propionibacteriales	f__Nocardioidaceae	g__Nocardioides	s__Nocardioides_sp.
OTU_172	k__Bacteria	p__Firmicutes	c__Clostridia	o__Oscillospirales	f__Eubacterium_coprostanoligenes_group	g__Eubacterium_coprostanoligenes_group	s__
OTU_1720	k__Bacteria	p__Firmicutes	c__Clostridia	o__Lachnospirales	f__Lachnospiraceae	g__Lachnoclostridium	NA
OTU_1721	k__Bacteria	p__Actinobacteriota	c__Coriobacteriia	o__Coriobacteriales	f__Eggerthellaceae	NA	NA
OTU_1723	k__Bacteria	p__Actinobacteriota	c__Actinobacteria	o__Micrococcales	NA	NA	NA
OTU_1724	k__Bacteria	p__Firmicutes	c__Bacilli	o__Erysipelotrichales	f__Erysipelotrichaceae	g__Faecalitalea	s__Absiella_argi
OTU_1725	k__Bacteria	p__Proteobacteria	c__Alphaproteobacteria	o__Sphingomonadales	f__Sphingomonadaceae	g__Sphingorhabdus	s__
OTU_1727	k__Bacteria	p__Firmicutes	c__Clostridia	o__Peptostreptococcales-Tissierellales	f__Peptostreptococcaceae	g__Peptoclostridium	NA
OTU_1728	k__Bacteria	p__Actinobacteriota	c__Actinobacteria	o__Micromonosporales	f__Micromonosporaceae	NA	NA
OTU_1729	k__Bacteria	p__Firmicutes	c__Clostridia	o__Lachnospirales	f__Lachnospiraceae	NA	NA
OTU_173	k__Bacteria	p__Firmicutes	c__Clostridia	o__Lachnospirales	f__Lachnospiraceae	g__Lachnospira	s__
OTU_1730	k__Bacteria	p__Bacteroidota	c__Bacteroidia	o__Bacteroidales	f__Prevotellaceae	g__Paraprevotella	NA
OTU_1731	k__Bacteria	p__Firmicutes	c__Negativicutes	o__Veillonellales-Selenomonadales	f__Veillonellaceae	g__Megasphaera	NA
OTU_1733	k__Bacteria	p__Firmicutes	c__Bacilli	o__Lactobacillales	f__Lactobacillaceae	g__Lactobacillus	NA
OTU_1734	k__Bacteria	p__Firmicutes	c__Clostridia	o__Lachnospirales	f__Lachnospiraceae	g__Ruminococcus_gauvreauii_group	s__Clostridium_sp.
OTU_1735	k__Bacteria	p__Firmicutes	c__Clostridia	o__Christensenellales	f__Christensenellaceae	g__Christensenellaceae_R-7_group	s__
OTU_1736	k__Bacteria	p__Proteobacteria	c__Gammaproteobacteria	o__Pseudomonadales	f__Moraxellaceae	g__Alkanindiges	s__
OTU_1737	k__Bacteria	p__Firmicutes	c__Clostridia	o__Oscillospirales	f__Ruminococcaceae	NA	NA
OTU_1739	k__Bacteria	NA	NA	NA	NA	NA	NA
OTU_174	k__Bacteria	p__Firmicutes	c__Clostridia	o__Oscillospirales	f__Oscillospiraceae	g__	s__
OTU_1740	k__Bacteria	p__Actinobacteriota	c__Coriobacteriia	o__Coriobacteriales	f__Coriobacteriaceae	NA	NA
OTU_1741	k__Bacteria	p__Bacteroidota	c__Bacteroidia	o__Bacteroidales	f__Porphyromonadaceae	g__Porphyromonas	s__Porphyromonas_gingivalis
OTU_1742	k__Bacteria	p__Firmicutes	c__Clostridia	o__Lachnospirales	f__Lachnospiraceae	g__Cellulosilyticum	s__
OTU_1743	k__Bacteria	p__Firmicutes	c__Clostridia	o__Lachnospirales	f__Lachnospiraceae	NA	NA
OTU_1744	k__Bacteria	p__Actinobacteriota	c__Coriobacteriia	o__Coriobacteriales	f__Coriobacteriaceae	g__Collinsella	NA
OTU_1745	k__Bacteria	p__Firmicutes	c__Clostridia	o__Lachnospirales	f__Lachnospiraceae	NA	NA
OTU_1746	k__Bacteria	p__Firmicutes	c__Bacilli	o__Lactobacillales	f__Lactobacillaceae	g__Lactobacillus	NA
OTU_1747	k__Bacteria	p__Firmicutes	c__Clostridia	o__Lachnospirales	f__Lachnospiraceae	NA	NA
OTU_1748	k__Bacteria	p__Firmicutes	c__Clostridia	o__Lachnospirales	f__Lachnospiraceae	g__Oribacterium	s__Oribacterium_sinus
OTU_1749	k__Bacteria	p__Firmicutes	c__Clostridia	o__Lachnospirales	f__Lachnospiraceae	NA	NA
OTU_175	k__Bacteria	p__Firmicutes	c__Clostridia	o__Oscillospirales	f__Ruminococcaceae	NA	NA
OTU_1750	k__Bacteria	p__Firmicutes	c__Clostridia	o__Lachnospirales	f__Lachnospiraceae	g__Blautia	NA
OTU_1751	k__Bacteria	p__Firmicutes	c__Bacilli	o__Erysipelotrichales	f__Erysipelotrichaceae	g__Faecalitalea	s__
OTU_1752	k__Bacteria	p__Deferribacterota	c__Deferribacteres	o__Deferribacterales	f__Deferribacteraceae	g__Mucispirillum	s__
OTU_1753	k__Bacteria	p__Bacteroidota	c__Bacteroidia	o__Bacteroidales	f__Bacteroidaceae	g__Bacteroides	NA
OTU_1754	k__Bacteria	p__Firmicutes	c__Clostridia	o__Lachnospirales	f__Lachnospiraceae	g__Blautia	s__Blautia_hydrogenotrophica
OTU_1755	k__Bacteria	p__Firmicutes	c__Clostridia	NA	NA	NA	NA
OTU_1756	k__Bacteria	p__Fusobacteriota	c__Fusobacteriia	o__Fusobacteriales	f__Fusobacteriaceae	g__Fusobacterium	s__Bacillus_bogoriensis
OTU_1758	k__Bacteria	p__Firmicutes	c__Clostridia	NA	NA	NA	NA
OTU_1759	k__Bacteria	p__Firmicutes	c__Clostridia	o__Lachnospirales	f__Lachnospiraceae	NA	NA
OTU_176	k__Bacteria	p__Firmicutes	c__Bacilli	o__Lactobacillales	NA	NA	NA
OTU_1760	k__Bacteria	p__Actinobacteriota	c__Coriobacteriia	o__Coriobacteriales	f__Eggerthellaceae	NA	NA
OTU_1761	k__Bacteria	p__Proteobacteria	c__Gammaproteobacteria	o__Burkholderiales	f__Oxalobacteraceae	g__Massilia	NA
OTU_1762	k__Bacteria	p__Firmicutes	c__Clostridia	o__Oscillospirales	f__Oscillospiraceae	g__Colidextribacter	NA
OTU_1763	k__Bacteria	p__Actinobacteriota	c__Coriobacteriia	o__Coriobacteriales	f__Coriobacteriaceae	g__Collinsella	s__Collinsella_intestinalis
OTU_1764	k__Bacteria	p__Firmicutes	c__Clostridia	o__Oscillospirales	f__Eubacterium_coprostanoligenes_group	g__Eubacterium_coprostanoligenes_group	NA
OTU_1765	k__Bacteria	p__Bacteroidota	c__Bacteroidia	o__Bacteroidales	NA	NA	NA
OTU_1766	k__Bacteria	p__Firmicutes	c__Bacilli	o__Erysipelotrichales	f__Erysipelotrichaceae	g__Turicibacter	NA
OTU_1767	k__Bacteria	p__Bacteroidota	c__Bacteroidia	o__Bacteroidales	f__Muribaculaceae	g__Muribaculaceae	s__
OTU_1768	k__Bacteria	p__Firmicutes	NA	NA	NA	NA	NA
OTU_1769	k__Bacteria	p__Firmicutes	c__Clostridia	o__Clostridiales	f__Clostridiaceae	g__Candidatus_Arthromitus	s__Candidatus_Arthromitus
OTU_177	k__Bacteria	p__Proteobacteria	c__Gammaproteobacteria	o__Burkholderiales	NA	NA	NA
OTU_1770	k__Bacteria	p__Firmicutes	c__Clostridia	o__Lachnospirales	f__Lachnospiraceae	NA	NA
OTU_1771	k__Bacteria	p__Firmicutes	c__Bacilli	o__Erysipelotrichales	f__Erysipelotrichaceae	g__Faecalicoccus	s__Faecalicoccus_pleomorphus
OTU_1772	k__Bacteria	p__Bacteroidota	c__Bacteroidia	o__Bacteroidales	f__Bacteroidaceae	g__Bacteroides	NA
OTU_1773	k__Bacteria	p__Firmicutes	c__Clostridia	o__Peptostreptococcales-Tissierellales	f__Peptostreptococcaceae	g__Peptoclostridium	NA
OTU_1775	k__Bacteria	p__Actinobacteriota	c__Actinobacteria	o__Corynebacteriales	f__Nocardiaceae	g__Rhodococcus	s__Rhodococcus_globerulus
OTU_1776	k__Bacteria	p__Fusobacteriota	c__Fusobacteriia	o__Fusobacteriales	f__Fusobacteriaceae	g__Fusobacterium	NA
OTU_1777	k__Bacteria	NA	NA	NA	NA	NA	NA
OTU_1778	k__Bacteria	p__Firmicutes	c__Clostridia	o__Lachnospirales	f__Lachnospiraceae	g__Blautia	NA
OTU_1779	k__Bacteria	p__Fusobacteriota	c__Fusobacteriia	o__Fusobacteriales	f__Fusobacteriaceae	g__Fusobacterium	NA
OTU_178	k__Bacteria	p__Firmicutes	c__Clostridia	o__Oscillospirales	f__Ruminococcaceae	g__Eubacterium_siraeum_group	s__Eubacterium_siraeum
OTU_1780	k__Bacteria	p__Firmicutes	c__Clostridia	o__Peptostreptococcales-Tissierellales	f__Peptostreptococcaceae	g__Peptoclostridium	s__Clostridium_hiranonis
OTU_1781	k__Bacteria	p__Bacteroidota	c__Bacteroidia	o__Bacteroidales	f__Tannerellaceae	g__Parabacteroides	NA
OTU_1782	k__Bacteria	p__Firmicutes	c__Clostridia	o__Oscillospirales	f__Ruminococcaceae	NA	NA
OTU_1783	k__Bacteria	p__Firmicutes	c__Clostridia	o__Christensenellales	f__Christensenellaceae	g__	s__
OTU_1784	k__Bacteria	p__Bacteroidota	c__Bacteroidia	o__Bacteroidales	f__Rikenellaceae	g__Alistipes	s__
OTU_1785	k__Bacteria	p__Proteobacteria	c__Alphaproteobacteria	o__Rhizobiales	f__Rhizobiaceae	NA	NA
OTU_1786	k__Bacteria	p__Firmicutes	c__Clostridia	o__Oscillospirales	f__Oscillospiraceae	NA	NA
OTU_1787	k__Bacteria	p__Actinobacteriota	c__Actinobacteria	o__Bifidobacteriales	f__Bifidobacteriaceae	g__Bifidobacterium	NA
OTU_1788	k__Bacteria	NA	NA	NA	NA	NA	NA
OTU_1789	k__Bacteria	p__Firmicutes	c__Clostridia	o__Lachnospirales	f__Lachnospiraceae	g__GCA-900066575	s__
OTU_179	k__Bacteria	p__Bacteroidota	c__Bacteroidia	o__Bacteroidales	f__Prevotellaceae	g__Paraprevotella	s__Paraprevotella_xylaniphila
OTU_1790	k__Bacteria	p__Firmicutes	c__Clostridia	o__Peptostreptococcales-Tissierellales	f__Peptostreptococcaceae	NA	NA
OTU_1791	k__Bacteria	p__Firmicutes	c__Negativicutes	o__Veillonellales-Selenomonadales	f__Veillonellaceae	NA	NA
OTU_1792	k__Bacteria	p__Firmicutes	c__Clostridia	o__Lachnospirales	f__Lachnospiraceae	NA	NA
OTU_1793	k__Bacteria	p__Firmicutes	c__Clostridia	o__Peptostreptococcales-Tissierellales	f__Peptostreptococcaceae	g__Terrisporobacter	NA
OTU_1794	k__Bacteria	p__Firmicutes	c__Clostridia	o__Lachnospirales	f__Lachnospiraceae	g__Anaerostipes	s__
OTU_1795	k__Bacteria	p__Actinobacteriota	c__Coriobacteriia	o__Coriobacteriales	f__Eggerthellaceae	g__Adlercreutzia	NA
OTU_1796	k__Bacteria	p__Firmicutes	c__Clostridia	o__Oscillospirales	f__Oscillospiraceae	NA	NA
OTU_1797	k__Bacteria	p__Firmicutes	c__Clostridia	o__Oscillospirales	f__Ruminococcaceae	g__Faecalibacterium	NA
OTU_1798	k__Bacteria	p__Bacteroidota	c__Bacteroidia	o__Bacteroidales	f__Bacteroidaceae	g__Bacteroides	NA
OTU_1799	k__Bacteria	p__Firmicutes	c__Clostridia	o__Lachnospirales	f__Lachnospiraceae	NA	NA
OTU_18	k__Bacteria	p__Fusobacteriota	c__Fusobacteriia	o__Fusobacteriales	f__Fusobacteriaceae	g__Fusobacterium	s__Bacillus_bogoriensis
OTU_180	k__Bacteria	p__Firmicutes	c__Clostridia	o__Oscillospirales	f__Oscillospiraceae	g__Intestinimonas	NA
OTU_1800	k__Bacteria	p__Firmicutes	c__Clostridia	o__Peptostreptococcales-Tissierellales	f__Peptostreptococcaceae	g__Romboutsia	NA
OTU_1801	k__Bacteria	p__Desulfobacterota	c__Desulfovibrionia	o__Desulfovibrionales	f__Desulfovibrionaceae	g__Desulfovibrio	NA
OTU_1802	k__Bacteria	p__Bacteroidota	c__Bacteroidia	o__Bacteroidales	NA	NA	NA
OTU_1803	k__Bacteria	p__Firmicutes	c__Clostridia	o__Oscillospirales	f__Ruminococcaceae	g__Faecalibacterium	NA
OTU_1804	k__Bacteria	p__Firmicutes	c__Bacilli	o__Lactobacillales	f__Lactobacillaceae	g__Lactobacillus	NA
OTU_1806	k__Bacteria	p__Firmicutes	c__Negativicutes	o__Veillonellales-Selenomonadales	f__Selenomonadaceae	g__Megamonas	NA
OTU_1807	k__Bacteria	p__Firmicutes	c__Clostridia	o__Peptostreptococcales-Tissierellales	f__Peptostreptococcaceae	g__Peptoclostridium	NA
OTU_1808	k__Bacteria	NA	NA	NA	NA	NA	NA
OTU_1809	k__Bacteria	p__Firmicutes	c__Clostridia	o__Lachnospirales	f__Lachnospiraceae	NA	NA
OTU_181	k__Bacteria	p__Firmicutes	c__Bacilli	o__Erysipelotrichales	f__Erysipelatoclostridiaceae	g__Candidatus_Stoquefichus	s__
OTU_1810	k__Bacteria	p__Firmicutes	c__Clostridia	o__Lachnospirales	f__Lachnospiraceae	g__Anaerostipes	s__Anaerostipes_hadrus
OTU_1811	k__Bacteria	p__Firmicutes	NA	NA	NA	NA	NA
OTU_1814	k__Bacteria	p__Bacteroidota	c__Bacteroidia	o__Bacteroidales	NA	NA	NA
OTU_1815	k__Bacteria	p__Firmicutes	c__Clostridia	o__Peptococcales	f__Peptococcaceae	g__	s__
OTU_1816	k__Bacteria	p__Bacteroidota	c__Bacteroidia	o__Bacteroidales	f__Bacteroidaceae	g__Bacteroides	s__Bacteroides_plebeius
OTU_1817	k__Bacteria	p__Bacteroidota	c__Bacteroidia	o__Bacteroidales	f__Prevotellaceae	g__Alloprevotella	NA
OTU_1819	k__Bacteria	p__Firmicutes	c__Clostridia	o__Monoglobales	f__Monoglobaceae	g__Monoglobus	s__
OTU_182	k__Bacteria	p__Bacteroidota	c__Bacteroidia	o__Bacteroidales	f__Bacteroidaceae	g__Bacteroides	s__Bacteroides_eggerthii
OTU_1820	k__Bacteria	p__Fusobacteriota	c__Fusobacteriia	o__Fusobacteriales	f__Fusobacteriaceae	NA	NA
OTU_1821	k__Bacteria	p__Bacteroidota	c__Bacteroidia	o__Bacteroidales	f__Bacteroidaceae	g__Bacteroides	s__Bacteroides_plebeius
OTU_1822	k__Bacteria	p__Firmicutes	c__Bacilli	o__Mycoplasmatales	f__Mycoplasmataceae	g__Ureaplasma	s__Ureaplasma_parvum
OTU_1824	k__Bacteria	p__Proteobacteria	c__Alphaproteobacteria	o__Sphingomonadales	f__Sphingomonadaceae	g__Sphingobium	s__Sphingobium_rhizovicinum
OTU_1826	k__Bacteria	p__Bacteroidota	c__Bacteroidia	o__Bacteroidales	f__Prolixibacteraceae	g__WCHB1-32	s__
OTU_1827	k__Bacteria	p__Firmicutes	c__Bacilli	NA	NA	NA	NA
OTU_1828	k__Bacteria	p__Firmicutes	c__Bacilli	o__Erysipelotrichales	f__Erysipelotrichaceae	g__Turicibacter	s__
OTU_183	k__Bacteria	p__Actinobacteriota	c__Actinobacteria	o__Corynebacteriales	f__Corynebacteriaceae	g__Lawsonella	s__
OTU_1830	k__Bacteria	p__Actinobacteriota	c__Actinobacteria	o__Corynebacteriales	f__Mycobacteriaceae	g__Mycobacterium	NA
OTU_1831	k__Bacteria	p__Firmicutes	c__Clostridia	o__Eubacteriales	f__Eubacteriaceae	g__Eubacterium	NA
OTU_1832	k__Bacteria	p__Firmicutes	c__Bacilli	o__Paenibacillales	f__Paenibacillaceae	g__Ammoniphilus	s__
OTU_1834	k__Bacteria	p__Actinobacteriota	c__Actinobacteria	o__Bifidobacteriales	f__Bifidobacteriaceae	g__Bifidobacterium	NA
OTU_1835	k__Bacteria	p__Firmicutes	c__Clostridia	o__Lachnospirales	f__Lachnospiraceae	NA	NA
OTU_1837	k__Bacteria	p__Firmicutes	c__Clostridia	o__Lachnospirales	f__Lachnospiraceae	NA	NA
OTU_1838	k__Bacteria	p__Firmicutes	c__Clostridia	o__Oscillospirales	f__UCG-010	g__UCG-010	s__
OTU_1839	k__Bacteria	p__Actinobacteriota	c__Coriobacteriia	o__Coriobacteriales	NA	NA	NA
OTU_184	k__Bacteria	p__Firmicutes	c__Clostridia	o__Clostridiales	f__Clostridiaceae	g__Clostridium_sensu_stricto_1	s__Clostridium_paraputrificum
OTU_1840	k__Bacteria	p__Firmicutes	c__Bacilli	o__Erysipelotrichales	f__Erysipelotrichaceae	g__Holdemanella	s__
OTU_1841	k__Bacteria	p__Patescibacteria	c__Saccharimonadia	o__Saccharimonadales	f__Saccharimonadaceae	g__Candidatus_Saccharimonas	s__
OTU_1842	k__Bacteria	p__Firmicutes	c__Bacilli	o__Paenibacillales	f__Paenibacillaceae	g__Paenibacillus	s__Paenibacillus_glacialis
OTU_1843	k__Bacteria	p__Bacteroidota	c__Bacteroidia	o__Bacteroidales	f__Muribaculaceae	g__Muribaculaceae	s__
OTU_1844	k__Bacteria	NA	NA	NA	NA	NA	NA
OTU_1845	k__Bacteria	NA	NA	NA	NA	NA	NA
OTU_1846	k__Bacteria	p__Bacteroidota	c__Bacteroidia	o__Bacteroidales	f__Prevotellaceae	NA	NA
OTU_1847	k__Bacteria	p__Actinobacteriota	c__Coriobacteriia	o__Coriobacteriales	f__Eggerthellaceae	NA	NA
OTU_1849	k__Bacteria	p__Firmicutes	c__Clostridia	o__Lachnospirales	f__Lachnospiraceae	NA	NA
OTU_185	k__Bacteria	p__Firmicutes	c__Clostridia	o__Oscillospirales	f__Ruminococcaceae	g__Anaerofilum	s__
OTU_1850	k__Bacteria	p__Bacteroidota	c__Bacteroidia	o__Bacteroidales	f__Muribaculaceae	g__Muribaculaceae	s__
OTU_1851	k__Bacteria	p__Firmicutes	c__Clostridia	o__Lachnospirales	f__Lachnospiraceae	g__Tyzzerella	s__Clostridium_colinum
OTU_1852	k__Bacteria	p__Firmicutes	c__Clostridia	o__Lachnospirales	f__Lachnospiraceae	g__Lachnospiraceae_NK4A136_group	s__Lachnospiraceae_bacterium
OTU_1854	k__Bacteria	p__Firmicutes	c__Clostridia	o__Lachnospirales	f__Lachnospiraceae	g__Blautia	s__Blautia_glucerasea
OTU_1856	k__Bacteria	p__Firmicutes	c__Clostridia	o__Lachnospirales	f__Lachnospiraceae	g__Lachnoclostridium	s__
OTU_1857	k__Bacteria	p__Fusobacteriota	c__Fusobacteriia	o__Fusobacteriales	f__Fusobacteriaceae	g__Fusobacterium	NA
OTU_1858	k__Bacteria	p__Bacteroidota	c__Bacteroidia	o__Bacteroidales	f__Bacteroidaceae	g__Bacteroides	NA
OTU_1859	k__Bacteria	p__Firmicutes	c__Bacilli	o__Lactobacillales	f__Streptococcaceae	g__Streptococcus	NA
OTU_186	k__Bacteria	p__Fusobacteriota	c__Fusobacteriia	o__Fusobacteriales	f__Fusobacteriaceae	NA	NA
OTU_1860	k__Bacteria	p__Proteobacteria	c__Alphaproteobacteria	o__Rhodobacterales	f__Rhodobacteraceae	g__Paracoccus	NA
OTU_1861	k__Bacteria	p__Firmicutes	c__Clostridia	o__Lachnospirales	f__Lachnospiraceae	g__Roseburia	NA
OTU_1862	k__Bacteria	p__Synergistota	c__Synergistia	o__Synergistales	f__Synergistaceae	g__Synergistes	s__
OTU_1863	k__Bacteria	p__Firmicutes	c__Bacilli	o__Thermoactinomycetales	f__Thermoactinomycetaceae	g__Thermoactinomyces	NA
OTU_1865	k__Bacteria	p__Firmicutes	c__Bacilli	o__Bacillales	f__Bacillaceae	g__Bacillus	NA
OTU_1866	k__Bacteria	p__Bacteroidota	c__Bacteroidia	o__Bacteroidales	f__Prevotellaceae	g__Prevotella	s__Prevotella_stercorea
OTU_1868	k__Bacteria	p__Firmicutes	c__Clostridia	o__Oscillospirales	f__Ruminococcaceae	g__Faecalibacterium	NA
OTU_1869	k__Bacteria	p__Actinobacteriota	c__Actinobacteria	o__Corynebacteriales	f__Dietziaceae	g__Dietzia	s__Dietzia_maris
OTU_187	k__Bacteria	p__Firmicutes	c__Clostridia	o__Oscillospirales	f__Butyricicoccaceae	NA	NA
OTU_1870	k__Bacteria	p__Firmicutes	c__Bacilli	o__Erysipelotrichales	f__Erysipelotrichaceae	g__Allobaculum	s__
OTU_1871	k__Bacteria	p__Chloroflexi	c__Chloroflexia	o__Thermomicrobiales	f__JG30-KF-CM45	g__JG30-KF-CM45	s__
OTU_1872	k__Bacteria	p__Bacteroidota	c__Bacteroidia	o__Bacteroidales	f__Prevotellaceae	g__Prevotella	s__Prevotella_stercorea
OTU_1873	k__Bacteria	p__Firmicutes	c__Bacilli	o__Aneurinibacillales	f__Aneurinibacillaceae	g__Aneurinibacillus	NA
OTU_1874	k__Bacteria	p__Firmicutes	c__Clostridia	o__Oscillospirales	f__Oscillospiraceae	NA	NA
OTU_1875	k__Bacteria	p__Firmicutes	c__Clostridia	o__Lachnospirales	f__Lachnospiraceae	NA	NA
OTU_1876	k__Bacteria	p__Firmicutes	c__Clostridia	o__Oscillospirales	f__Oscillospiraceae	g__Colidextribacter	NA
OTU_1878	k__Bacteria	p__Firmicutes	c__Clostridia	o__Oscillospirales	f__Ruminococcaceae	g__	s__Ruminococcaceae_bacterium
OTU_1879	k__Bacteria	p__Firmicutes	c__Clostridia	o__Oscillospirales	f__Ruminococcaceae	NA	NA
OTU_188	k__Bacteria	p__Firmicutes	c__Clostridia	o__Oscillospirales	f__Oscillospiraceae	g__Colidextribacter	s__
OTU_1880	Unknown	NA	NA	NA	NA	NA	NA
OTU_1881	k__Bacteria	p__Proteobacteria	c__Alphaproteobacteria	o__Rhizobiales	f__Rhizobiales_Incertae_Sedis	NA	NA
OTU_1882	k__Bacteria	p__Firmicutes	c__Clostridia	o__Lachnospirales	f__Lachnospiraceae	NA	NA
OTU_1883	k__Bacteria	p__Firmicutes	c__Clostridia	o__Lachnospirales	f__Lachnospiraceae	NA	NA
OTU_1884	k__Bacteria	NA	NA	NA	NA	NA	NA
OTU_1885	k__Bacteria	p__Bacteroidota	c__Bacteroidia	o__Bacteroidales	f__Bacteroidaceae	g__Bacteroides	NA
OTU_1886	k__Bacteria	p__Actinobacteriota	c__Coriobacteriia	o__Coriobacteriales	f__Coriobacteriaceae	NA	NA
OTU_1888	k__Bacteria	p__Firmicutes	NA	NA	NA	NA	NA
OTU_1889	k__Bacteria	p__Firmicutes	c__Bacilli	o__Lactobacillales	f__Lactobacillaceae	g__Lactobacillus	NA
OTU_189	k__Bacteria	p__Firmicutes	c__Clostridia	o__Lachnospirales	f__Lachnospiraceae	g__CHKCI001	s__
OTU_1890	k__Bacteria	p__Proteobacteria	c__Gammaproteobacteria	o__Burkholderiales	f__Sutterellaceae	g__Sutterella	s__Sutterella_stercoricanis
OTU_1891	k__Bacteria	p__Firmicutes	c__Clostridia	o__Peptostreptococcales-Tissierellales	f__Peptostreptococcaceae	NA	NA
OTU_1892	k__Bacteria	p__Firmicutes	c__Clostridia	o__Lachnospirales	f__Lachnospiraceae	g__Lachnospiraceae_UCG-010	s__
OTU_1894	k__Bacteria	p__Proteobacteria	c__Alphaproteobacteria	o__Paracaedibacterales	f__Paracaedibacteraceae	g__	s__
OTU_1895	k__Bacteria	p__Bacteroidota	c__Bacteroidia	o__Bacteroidales	f__Tannerellaceae	g__Parabacteroides	s__Parabacteroides_distasonis
OTU_1896	k__Bacteria	p__Actinobacteriota	c__Coriobacteriia	o__Coriobacteriales	NA	NA	NA
OTU_1897	k__Bacteria	p__Firmicutes	c__Bacilli	o__Lactobacillales	f__Streptococcaceae	g__Streptococcus	NA
OTU_1898	k__Bacteria	p__Firmicutes	c__Clostridia	o__Lachnospirales	f__Lachnospiraceae	g__UC5-1-2E3	s__
OTU_19	k__Bacteria	p__Bacteroidota	c__Bacteroidia	o__Bacteroidales	f__Bacteroidaceae	g__Bacteroides	NA
OTU_190	k__Bacteria	p__Firmicutes	c__Clostridia	o__Lachnospirales	f__Lachnospiraceae	g__Lachnoclostridium	s__Clostridium_bolteae
OTU_1902	k__Bacteria	p__Actinobacteriota	c__Actinobacteria	o__Micrococcales	f__Microbacteriaceae	g__Leucobacter	NA
OTU_1903	k__Bacteria	p__Firmicutes	c__Clostridia	o__Lachnospirales	f__Lachnospiraceae	g__Eubacterium_ventriosum_group	s__
OTU_1904	k__Bacteria	p__Firmicutes	c__Clostridia	o__Lachnospirales	f__Lachnospiraceae	g__Roseburia	s__Roseburia_hominis
OTU_1905	k__Bacteria	p__Proteobacteria	c__Gammaproteobacteria	o__Xanthomonadales	f__Xanthomonadaceae	NA	NA
OTU_1906	k__Bacteria	p__Firmicutes	c__Clostridia	o__Lachnospirales	f__Lachnospiraceae	NA	NA
OTU_1907	k__Bacteria	p__Firmicutes	c__Clostridia	o__Peptostreptococcales-Tissierellales	f__Peptostreptococcales-Tissierellales	g__Anaerococcus	s__Anaerococcus_lactolyticus
OTU_1908	k__Bacteria	p__Proteobacteria	c__Gammaproteobacteria	NA	NA	NA	NA
OTU_191	k__Bacteria	p__Firmicutes	c__Clostridia	o__Oscillospirales	f__Oscillospiraceae	NA	NA
OTU_1910	k__Bacteria	p__Firmicutes	c__Negativicutes	o__Veillonellales-Selenomonadales	f__Veillonellaceae	g__Megasphaera	NA
OTU_1911	k__Bacteria	p__Firmicutes	c__Bacilli	o__Erysipelotrichales	f__Erysipelatoclostridiaceae	NA	NA
OTU_1912	k__Bacteria	p__Bacteroidota	c__Bacteroidia	o__Bacteroidales	f__Prevotellaceae	g__Prevotella	NA
OTU_1913	k__Bacteria	p__Firmicutes	c__Clostridia	o__Monoglobales	f__Monoglobaceae	g__Monoglobus	s__
OTU_1914	k__Bacteria	p__Actinobacteriota	c__Actinobacteria	o__Corynebacteriales	f__Corynebacteriaceae	g__Corynebacterium	NA
OTU_1915	k__Bacteria	p__Bacteroidota	c__Bacteroidia	o__Bacteroidales	f__Porphyromonadaceae	g__Porphyromonas	s__Porphyromonas_cangingivalis
OTU_1917	k__Bacteria	p__Firmicutes	c__Clostridia	o__Eubacteriales	f__Eubacteriaceae	g__	s__
OTU_1919	k__Bacteria	p__Firmicutes	c__Clostridia	o__Lachnospirales	f__Lachnospiraceae	NA	NA
OTU_192	k__Bacteria	p__Firmicutes	c__Clostridia	o__Clostridiales	f__Clostridiaceae	g__Sarcina	s__
OTU_1920	k__Bacteria	p__Firmicutes	c__Negativicutes	o__Veillonellales-Selenomonadales	f__Selenomonadaceae	g__Megamonas	NA
OTU_1921	k__Bacteria	p__Bacteroidota	c__Bacteroidia	o__Chitinophagales	f__Chitinophagaceae	g__Cnuella	s__
OTU_1922	k__Bacteria	p__Firmicutes	c__Clostridia	o__Oscillospirales	f__Oscillospiraceae	g__Intestinimonas	NA
OTU_1924	k__Bacteria	p__Bacteroidota	c__Bacteroidia	o__Bacteroidales	f__Bacteroidaceae	g__Bacteroides	s__Bacteroides_coprocola
OTU_1926	k__Bacteria	p__Firmicutes	c__Clostridia	o__Lachnospirales	f__Lachnospiraceae	g__Tyzzerella	s__
OTU_1927	k__Bacteria	p__Actinobacteriota	c__Coriobacteriia	o__Coriobacteriales	f__Eggerthellaceae	g__Enterorhabdus	NA
OTU_1928	k__Bacteria	p__Firmicutes	c__Negativicutes	o__Veillonellales-Selenomonadales	f__Selenomonadaceae	g__Megamonas	NA
OTU_1929	k__Bacteria	p__Actinobacteriota	c__Coriobacteriia	o__Coriobacteriales	f__Coriobacteriales_Incertae_Sedis	g__Raoultibacter	NA
OTU_193	k__Bacteria	p__Firmicutes	c__Clostridia	o__Lachnospirales	f__Lachnospiraceae	g__Coprococcus	NA
OTU_1930	k__Bacteria	p__Bacteroidota	c__Bacteroidia	o__Bacteroidales	NA	NA	NA
OTU_1931	k__Bacteria	p__Firmicutes	c__Clostridia	o__Oscillospirales	f__Ruminococcaceae	NA	NA
OTU_1932	k__Bacteria	p__Proteobacteria	c__Gammaproteobacteria	o__Burkholderiales	NA	NA	NA
OTU_1933	k__Bacteria	p__Fusobacteriota	c__Fusobacteriia	o__Fusobacteriales	f__Fusobacteriaceae	NA	NA
OTU_1934	k__Bacteria	p__Desulfobacterota	c__Desulfovibrionia	o__Desulfovibrionales	f__Desulfovibrionaceae	g__	s__
OTU_1935	k__Bacteria	p__Firmicutes	c__Clostridia	o__Lachnospirales	f__Lachnospiraceae	NA	NA
OTU_1936	k__Bacteria	p__Firmicutes	c__Bacilli	o__Erysipelotrichales	f__Erysipelotrichaceae	g__Holdemanella	s__
OTU_1937	k__Bacteria	p__Firmicutes	c__Clostridia	o__Lachnospirales	f__Lachnospiraceae	NA	NA
OTU_1938	k__Bacteria	p__Firmicutes	c__Clostridia	o__Lachnospirales	f__Lachnospiraceae	NA	NA
OTU_1939	k__Bacteria	p__Firmicutes	c__Negativicutes	o__Veillonellales-Selenomonadales	f__Selenomonadaceae	g__Megamonas	NA
OTU_194	k__Bacteria	p__Firmicutes	c__Clostridia	o__Oscillospirales	f__Ruminococcaceae	NA	NA
OTU_1940	k__Bacteria	p__Proteobacteria	c__Alphaproteobacteria	o__Rhizobiales	f__Beijerinckiaceae	g__Methylobacterium-Methylorubrum	NA
OTU_1942	k__Bacteria	p__Bacteroidota	c__Bacteroidia	o__Bacteroidales	f__Bacteroidaceae	g__Bacteroides	NA
OTU_1943	k__Bacteria	p__Firmicutes	c__Clostridia	o__Lachnospirales	f__Lachnospiraceae	NA	NA
OTU_1944	k__Bacteria	p__Fusobacteriota	c__Fusobacteriia	o__Fusobacteriales	f__Fusobacteriaceae	g__Fusobacterium	NA
OTU_1945	k__Bacteria	p__Bacteroidota	c__Bacteroidia	o__Bacteroidales	f__Rikenellaceae	g__Alistipes	NA
OTU_1946	k__Bacteria	p__Bacteroidota	c__Bacteroidia	o__Bacteroidales	f__Rikenellaceae	g__Alistipes	s__
OTU_1948	k__Bacteria	p__Actinobacteriota	c__Coriobacteriia	o__Coriobacteriales	f__Coriobacteriaceae	g__Enorma	s__
OTU_1949	k__Bacteria	p__Firmicutes	c__Clostridia	o__Oscillospirales	NA	NA	NA
OTU_195	k__Bacteria	p__Firmicutes	c__Clostridia	o__Lachnospirales	f__Lachnospiraceae	NA	NA
OTU_1950	k__Bacteria	p__Firmicutes	c__Bacilli	o__Erysipelotrichales	f__Erysipelatoclostridiaceae	g__Catenibacterium	s__
OTU_1951	k__Bacteria	p__Firmicutes	c__Clostridia	o__Oscillospirales	f__Ruminococcaceae	g__CAG-352	s__
OTU_1954	k__Bacteria	p__Firmicutes	c__Bacilli	o__Lactobacillales	f__Lactobacillaceae	g__Lactobacillus	NA
OTU_1955	k__Bacteria	p__Firmicutes	c__Clostridia	o__Clostridiales	f__Clostridiaceae	g__Clostridium_sensu_stricto_1	s__
OTU_1956	k__Bacteria	p__Firmicutes	c__Clostridia	o__Lachnospirales	f__Lachnospiraceae	g__Roseburia	NA
OTU_1957	k__Bacteria	p__Bacteroidota	c__Bacteroidia	o__Bacteroidales	f__Prevotellaceae	g__Prevotella	NA
OTU_1958	k__Bacteria	p__Firmicutes	c__Clostridia	o__Lachnospirales	f__Lachnospiraceae	NA	NA
OTU_196	k__Bacteria	p__Cyanobacteria	c__Vampirivibrionia	o__Gastranaerophilales	f__Gastranaerophilales	g__Gastranaerophilales	NA
OTU_1960	k__Bacteria	p__Firmicutes	c__Clostridia	NA	NA	NA	NA
OTU_1961	k__Bacteria	p__Cyanobacteria	c__Cyanobacteriia	o__Chloroplast	f__Chloroplast	g__Chloroplast	s__Nicotiana_tabacum
OTU_1962	k__Bacteria	p__Firmicutes	c__Clostridia	o__Christensenellales	f__Christensenellaceae	g__Christensenellaceae_R-7_group	s__
OTU_1963	k__Bacteria	p__Firmicutes	c__Clostridia	o__Oscillospirales	f__Ruminococcaceae	g__Candidatus_Soleaferrea	s__
OTU_1964	k__Bacteria	p__Firmicutes	c__Clostridia	o__Oscillospirales	f__Ruminococcaceae	NA	NA
OTU_197	k__Bacteria	p__Firmicutes	c__Clostridia	o__Lachnospirales	f__Lachnospiraceae	g__Lachnospiraceae_ND3007_group	s__
OTU_198	k__Bacteria	p__Firmicutes	c__Bacilli	o__Lactobacillales	f__Streptococcaceae	g__Streptococcus	NA
OTU_199	k__Bacteria	p__Bacteroidota	c__Bacteroidia	o__Bacteroidales	f__Tannerellaceae	g__Parabacteroides	NA
OTU_2	k__Bacteria	p__Firmicutes	c__Negativicutes	o__Veillonellales-Selenomonadales	f__Selenomonadaceae	g__Megamonas	s__
OTU_20	k__Bacteria	p__Proteobacteria	c__Gammaproteobacteria	o__Burkholderiales	f__Sutterellaceae	g__Sutterella	s__
OTU_200	k__Bacteria	p__Firmicutes	c__Clostridia	o__Lachnospirales	f__Lachnospiraceae	g__Howardella	s__
OTU_201	k__Bacteria	p__Verrucomicrobiota	c__Verrucomicrobiae	o__Verrucomicrobiales	f__Akkermansiaceae	g__Akkermansia	s__Akkermansia_muciniphila
OTU_202	k__Bacteria	p__Bacteroidota	c__Bacteroidia	o__Bacteroidales	f__Rikenellaceae	g__Alistipes	NA
OTU_203	k__Bacteria	p__Firmicutes	c__Clostridia	o__Oscillospirales	f__Oscillospiraceae	g__UCG-002	s__
OTU_204	k__Bacteria	p__Bacteroidota	c__Bacteroidia	o__Bacteroidales	f__Prevotellaceae	g__Alloprevotella	s__Prevotellaceae_bacterium
OTU_205	k__Bacteria	p__Firmicutes	c__Clostridia	NA	NA	NA	NA
OTU_206	k__Bacteria	p__Firmicutes	c__Clostridia	o__Oscillospirales	f__Oscillospiraceae	NA	NA
OTU_207	k__Bacteria	p__Proteobacteria	c__Gammaproteobacteria	o__Burkholderiales	f__Hydrogenophilaceae	g__Tepidiphilus	s__
OTU_208	k__Bacteria	p__Firmicutes	c__Clostridia	o__Oscillospirales	f__Oscillospiraceae	g__Oscillibacter	s__Oscillibacter_sp.
OTU_209	k__Bacteria	p__Firmicutes	c__Clostridia	o__Clostridia_vadinBB60_group	f__Clostridia_vadinBB60_group	g__Clostridia_vadinBB60_group	s__
OTU_21	k__Bacteria	p__Firmicutes	c__Bacilli	o__Lactobacillales	f__Streptococcaceae	g__Streptococcus	NA
OTU_210	k__Bacteria	p__Firmicutes	c__Clostridia	o__Lachnospirales	f__Lachnospiraceae	g__Lachnoclostridium	s__
OTU_211	k__Bacteria	p__Proteobacteria	c__Gammaproteobacteria	o__Alteromonadales	f__Pseudoalteromonadaceae	g__Pseudoalteromonas	NA
OTU_212	k__Bacteria	p__Firmicutes	c__Clostridia	o__Clostridia_UCG-014	f__Clostridia_UCG-014	g__Clostridia_UCG-014	s__
OTU_213	k__Bacteria	p__Proteobacteria	c__Gammaproteobacteria	o__Burkholderiales	f__Alcaligenaceae	g__Castellaniella	NA
OTU_214	k__Bacteria	p__Proteobacteria	c__Alphaproteobacteria	o__Rickettsiales	f__Mitochondria	g__Mitochondria	NA
OTU_215	k__Bacteria	p__Firmicutes	c__Clostridia	o__Oscillospirales	f__Ruminococcaceae	g__Incertae_Sedis	s__
OTU_216	k__Bacteria	p__Actinobacteriota	c__Coriobacteriia	o__Coriobacteriales	f__Atopobiaceae	g__Libanicoccus	s__
OTU_217	k__Bacteria	p__Bacteroidota	c__Bacteroidia	o__Bacteroidales	f__Bacteroidaceae	g__Bacteroides	s__
OTU_218	k__Bacteria	p__Bacteroidota	c__Bacteroidia	o__Bacteroidales	f__Muribaculaceae	g__Muribaculaceae	s__
OTU_219	k__Bacteria	p__Firmicutes	c__Clostridia	o__Lachnospirales	f__Lachnospiraceae	g__Lachnospiraceae_UCG-004	NA
OTU_22	k__Bacteria	p__Proteobacteria	c__Gammaproteobacteria	o__Aeromonadales	f__Succinivibrionaceae	g__Succinivibrio	s__
OTU_220	k__Bacteria	p__Firmicutes	c__Bacilli	o__Lactobacillales	f__Enterococcaceae	g__Enterococcus	s__Enterococcus_cecorum
OTU_221	k__Bacteria	p__Desulfobacterota	c__Desulfovibrionia	o__Desulfovibrionales	f__Desulfovibrionaceae	g__Desulfovibrio	s__Desulfovibrio_piger
OTU_222	k__Bacteria	p__Firmicutes	c__Bacilli	o__Erysipelotrichales	f__Erysipelotrichaceae	g__Solobacterium	s__
OTU_223	k__Bacteria	p__Actinobacteriota	c__Coriobacteriia	o__Coriobacteriales	f__Eggerthellaceae	g__Adlercreutzia	s__
OTU_224	k__Bacteria	p__Proteobacteria	c__Gammaproteobacteria	o__Pseudomonadales	f__Pseudomonadaceae	g__Pseudomonas	s__Pseudomonas_aeruginosa
OTU_225	k__Bacteria	p__Actinobacteriota	c__Actinobacteria	o__Corynebacteriales	f__Corynebacteriaceae	g__Corynebacterium	s__Corynebacterium_tuberculostearicum
OTU_226	k__Bacteria	p__Firmicutes	c__Clostridia	o__Lachnospirales	f__Lachnospiraceae	NA	NA
OTU_227	k__Bacteria	p__Proteobacteria	c__Gammaproteobacteria	o__Burkholderiales	f__Sutterellaceae	g__Sutterella	s__Sutterella_wadsworthensis
OTU_228	k__Bacteria	p__Firmicutes	c__Clostridia	o__Lachnospirales	f__Lachnospiraceae	g__Tyzzerella	s__
OTU_229	k__Bacteria	NA	NA	NA	NA	NA	NA
OTU_23	k__Bacteria	p__Bacteroidota	c__Bacteroidia	o__Bacteroidales	f__Prevotellaceae	g__Alloprevotella	s__
OTU_230	k__Bacteria	p__Firmicutes	c__Clostridia	o__Oscillospirales	f__Ruminococcaceae	g__	s__
OTU_231	k__Bacteria	p__Bacteroidota	c__Bacteroidia	o__Bacteroidales	f__Muribaculaceae	g__Muribaculaceae	s__
OTU_232	k__Bacteria	p__Firmicutes	c__Clostridia	o__Lachnospirales	f__Lachnospiraceae	g__Lachnospiraceae_NK4A136_group	s__
OTU_233	k__Bacteria	p__Patescibacteria	c__Saccharimonadia	o__Saccharimonadales	f__Saccharimonadaceae	g__TM7x	s__
OTU_234	k__Bacteria	p__Bacteroidota	c__Bacteroidia	o__Bacteroidales	f__Muribaculaceae	g__Muribaculaceae	s__
OTU_235	k__Bacteria	p__Firmicutes	c__Clostridia	o__Lachnospirales	f__Lachnospiraceae	g__Eubacterium_xylanophilum_group	s__
OTU_236	k__Bacteria	p__Actinobacteriota	c__Coriobacteriia	o__Coriobacteriales	f__Eggerthellaceae	g__	s__
OTU_237	k__Bacteria	p__Firmicutes	c__Negativicutes	o__Veillonellales-Selenomonadales	f__Veillonellaceae	g__Megasphaera	s__Megasphaera_stantonii
OTU_238	k__Bacteria	p__Firmicutes	c__Clostridia	o__Lachnospirales	f__Lachnospiraceae	NA	NA
OTU_239	k__Bacteria	p__Firmicutes	c__Clostridia	o__Oscillospirales	f__Eubacterium_coprostanoligenes_group	g__Eubacterium_coprostanoligenes_group	s__
OTU_24	k__Bacteria	p__Actinobacteriota	c__Actinobacteria	o__Bifidobacteriales	f__Bifidobacteriaceae	g__Bifidobacterium	NA
OTU_240	k__Bacteria	p__Firmicutes	c__Clostridia	o__Oscillospirales	f__Oscillospiraceae	g__Oscillibacter	s__
OTU_241	k__Bacteria	p__Firmicutes	c__Clostridia	o__Lachnospirales	f__Lachnospiraceae	NA	NA
OTU_242	k__Bacteria	p__Bacteroidota	c__Bacteroidia	o__Bacteroidales	f__Muribaculaceae	g__Muribaculaceae	s__
OTU_243	k__Bacteria	p__Firmicutes	c__Negativicutes	o__Veillonellales-Selenomonadales	f__Selenomonadaceae	g__Anaerovibrio	s__
OTU_244	k__Bacteria	p__Firmicutes	c__Clostridia	o__Oscillospirales	f__Oscillospiraceae	g__UCG-005	s__
OTU_245	k__Bacteria	p__Bacteroidota	c__Bacteroidia	o__Bacteroidales	f__Bacteroidaceae	g__Bacteroides	NA
OTU_246	k__Bacteria	p__Firmicutes	c__Clostridia	o__Lachnospirales	f__Lachnospiraceae	g__A2	NA
OTU_247	k__Bacteria	p__Firmicutes	c__Clostridia	o__Lachnospirales	f__Lachnospiraceae	NA	NA
OTU_248	k__Bacteria	p__Firmicutes	c__Clostridia	o__Peptostreptococcales-Tissierellales	NA	NA	NA
OTU_249	k__Bacteria	p__Bacteroidota	c__Bacteroidia	o__Bacteroidales	NA	NA	NA
OTU_25	k__Bacteria	p__Firmicutes	c__Clostridia	o__Lachnospirales	f__Lachnospiraceae	g__Blautia	NA
OTU_250	k__Bacteria	p__Firmicutes	c__Clostridia	o__Peptostreptococcales-Tissierellales	f__Anaerovoracaceae	g__Mogibacterium	s__
OTU_251	k__Bacteria	p__Firmicutes	c__Clostridia	o__Lachnospirales	f__Lachnospiraceae	g__Blautia	s__Blautia_sp.
OTU_252	k__Bacteria	p__Proteobacteria	c__Gammaproteobacteria	o__Vibrionales	f__Vibrionaceae	g__Vibrio	NA
OTU_253	k__Bacteria	p__Firmicutes	c__Clostridia	o__Christensenellales	f__Christensenellaceae	g__Christensenellaceae_R-7_group	s__
OTU_254	k__Bacteria	p__Firmicutes	c__Clostridia	o__Clostridiales	f__Clostridiaceae	g__Clostridium_sensu_stricto_1	s__Clostridium_butyricum
OTU_255	k__Bacteria	p__Firmicutes	c__Negativicutes	o__Veillonellales-Selenomonadales	f__Selenomonadaceae	g__Megamonas	s__
OTU_256	k__Bacteria	p__Bacteroidota	c__Bacteroidia	o__Bacteroidales	f__Rikenellaceae	g__Alistipes	s__Alistipes_indistinctus
OTU_257	k__Bacteria	p__Bacteroidota	c__Bacteroidia	o__Bacteroidales	f__Rikenellaceae	g__Alistipes	s__Alistipes_obesi
OTU_258	k__Bacteria	p__Firmicutes	c__Clostridia	o__Lachnospirales	f__Lachnospiraceae	g__Dorea	s__Dorea_formicigenerans
OTU_259	k__Bacteria	p__Firmicutes	c__Clostridia	o__Lachnospirales	f__Lachnospiraceae	g__Marvinbryantia	s__
OTU_26	k__Bacteria	p__Firmicutes	c__Clostridia	o__Lachnospirales	f__Lachnospiraceae	NA	NA
OTU_260	k__Bacteria	p__Firmicutes	c__Clostridia	o__Oscillospirales	f__Oscillospiraceae	g__UCG-003	s__
OTU_261	k__Bacteria	p__Bacteroidota	c__Bacteroidia	o__Bacteroidales	f__Muribaculaceae	g__Muribaculaceae	s__
OTU_262	k__Bacteria	p__Firmicutes	c__Clostridia	o__Oscillospirales	f__Oscillospiraceae	g__Oscillibacter	NA
OTU_263	k__Bacteria	p__Proteobacteria	c__Gammaproteobacteria	o__Burkholderiales	f__Sutterellaceae	g__Sutterella	s__
OTU_264	k__Bacteria	p__Bacteroidota	c__Bacteroidia	o__Bacteroidales	f__Marinifilaceae	g__Odoribacter	s__Odoribacter_splanchnicus
OTU_265	k__Bacteria	p__Firmicutes	c__Clostridia	o__Lachnospirales	f__Lachnospiraceae	NA	NA
OTU_266	k__Bacteria	p__Firmicutes	c__Clostridia	o__Lachnospirales	f__Lachnospiraceae	g__Lachnospiraceae_NK4A136_group	s__Clostridiales_bacterium
OTU_267	k__Bacteria	p__Firmicutes	c__Clostridia	o__Oscillospirales	f__Oscillospiraceae	g__UCG-002	s__
OTU_268	k__Bacteria	p__Firmicutes	c__Bacilli	o__Erysipelotrichales	f__Erysipelatoclostridiaceae	g__Catenibacterium	NA
OTU_269	k__Bacteria	p__Proteobacteria	c__Gammaproteobacteria	o__Pasteurellales	f__Pasteurellaceae	NA	NA
OTU_27	k__Bacteria	p__Firmicutes	c__Clostridia	o__Peptostreptococcales-Tissierellales	f__Peptostreptococcaceae	g__Romboutsia	s__Romboutsia_ilealis
OTU_270	k__Bacteria	p__Firmicutes	c__Clostridia	o__Oscillospirales	f__Ruminococcaceae	g__Ruminococcus	NA
OTU_271	k__Bacteria	p__Bacteroidota	c__Bacteroidia	o__Bacteroidales	f__Bacteroidaceae	g__Bacteroides	s__Bacteroides_cellulosilyticus
OTU_272	k__Bacteria	p__Firmicutes	c__Clostridia	NA	NA	NA	NA
OTU_273	k__Bacteria	p__Actinobacteriota	c__Actinobacteria	o__Micrococcales	f__Micrococcaceae	g__Glutamicibacter	NA
OTU_274	k__Bacteria	p__Proteobacteria	c__Gammaproteobacteria	o__Burkholderiales	f__Comamonadaceae	g__Acidovorax	s__Acidovorax_defluvii
OTU_275	k__Bacteria	p__Bacteroidota	c__Bacteroidia	o__Chitinophagales	f__Chitinophagaceae	g__Segetibacter	s__
OTU_276	k__Bacteria	p__Proteobacteria	c__Gammaproteobacteria	o__Burkholderiales	f__Comamonadaceae	g__Comamonas	NA
OTU_277	k__Bacteria	p__Firmicutes	c__Clostridia	o__Lachnospirales	f__Lachnospiraceae	g__Oribacterium	s__
OTU_278	k__Bacteria	p__Proteobacteria	c__Gammaproteobacteria	o__Burkholderiales	f__Burkholderiaceae	g__Burkholderia-Caballeronia-Paraburkholderia	NA
OTU_279	k__Bacteria	p__Firmicutes	c__Clostridia	o__Lachnospirales	f__Lachnospiraceae	g__Sellimonas	s__
OTU_28	k__Bacteria	p__Firmicutes	c__Clostridia	o__Lachnospirales	f__Lachnospiraceae	g__Blautia	s__Blautia_glucerasea
OTU_280	k__Bacteria	p__Proteobacteria	c__Gammaproteobacteria	o__Pseudomonadales	f__Moraxellaceae	g__Acinetobacter	s__Acinetobacter_lwoffii
OTU_281	k__Bacteria	p__Proteobacteria	c__Alphaproteobacteria	o__Sphingomonadales	f__Sphingomonadaceae	NA	NA
OTU_282	k__Bacteria	p__Bacteroidota	c__Bacteroidia	o__Bacteroidales	f__Muribaculaceae	g__Muribaculaceae	s__
OTU_283	k__Bacteria	p__Firmicutes	c__Clostridia	o__Oscillospirales	f__Ruminococcaceae	g__Ruminococcus	NA
OTU_284	k__Bacteria	p__Fusobacteriota	c__Fusobacteriia	o__Fusobacteriales	f__Fusobacteriaceae	g__Fusobacterium	NA
OTU_285	k__Bacteria	p__Firmicutes	c__Bacilli	o__Acholeplasmatales	f__Acholeplasmataceae	g__Anaeroplasma	s__
OTU_286	k__Bacteria	p__Firmicutes	c__Clostridia	o__Lachnospirales	f__Lachnospiraceae	NA	NA
OTU_287	k__Bacteria	p__Firmicutes	c__Clostridia	o__Oscillospirales	f__Oscillospiraceae	g__Colidextribacter	NA
OTU_288	k__Bacteria	p__Bacteroidota	c__Bacteroidia	o__Bacteroidales	f__Porphyromonadaceae	g__Porphyromonas	s__Porphyromonas_gingivalis
OTU_289	k__Bacteria	p__Firmicutes	c__Clostridia	o__Oscillospirales	f__Eubacterium_coprostanoligenes_group	g__Eubacterium_coprostanoligenes_group	s__
OTU_29	k__Bacteria	p__Firmicutes	c__Bacilli	o__Erysipelotrichales	f__Erysipelatoclostridiaceae	g__Erysipelotrichaceae_UCG-003	s__
OTU_290	k__Bacteria	p__Proteobacteria	c__Gammaproteobacteria	o__Pseudomonadales	f__Moraxellaceae	g__Acinetobacter	NA
OTU_291	k__Bacteria	p__Bacteroidota	c__Bacteroidia	o__Bacteroidales	f__Rikenellaceae	g__Alistipes	s__Bacteroides_sp.
OTU_292	k__Bacteria	p__Proteobacteria	c__Alphaproteobacteria	o__Sphingomonadales	f__Sphingomonadaceae	g__Sphingopyxis	s__Sphingopyxis_alaskensis
OTU_293	k__Bacteria	p__Firmicutes	c__Clostridia	o__Peptostreptococcales-Tissierellales	f__Peptostreptococcaceae	g__Peptoclostridium	s__
OTU_294	k__Bacteria	p__Firmicutes	c__Clostridia	o__Oscillospirales	f__Oscillospiraceae	NA	NA
OTU_295	k__Bacteria	p__Firmicutes	c__Clostridia	o__Lachnospirales	f__Lachnospiraceae	g__Eubacterium_ventriosum_group	s__
OTU_296	k__Bacteria	p__Firmicutes	c__Clostridia	o__Lachnospirales	f__Lachnospiraceae	g__Coprococcus	s__Coprococcus_catus
OTU_297	k__Bacteria	p__Desulfobacterota	c__Desulfovibrionia	o__Desulfovibrionales	f__Desulfovibrionaceae	g__Desulfovibrio	NA
OTU_298	k__Bacteria	p__Firmicutes	c__Clostridia	o__Oscillospirales	f__Ruminococcaceae	g__	s__
OTU_299	k__Bacteria	p__Firmicutes	c__Clostridia	o__Oscillospirales	f__Oscillospiraceae	g__	s__
OTU_3	k__Bacteria	p__Firmicutes	c__Bacilli	o__Erysipelotrichales	f__Erysipelatoclostridiaceae	g__Catenibacterium	s__
OTU_30	k__Bacteria	p__Firmicutes	c__Bacilli	o__Lactobacillales	f__Lactobacillaceae	g__Lactobacillus	NA
OTU_300	k__Bacteria	p__Firmicutes	c__Clostridia	o__Oscillospirales	f__Oscillospiraceae	g__Oscillospira	s__
OTU_301	k__Bacteria	p__Firmicutes	c__Clostridia	o__Clostridia_UCG-014	f__Clostridia_UCG-014	g__Clostridia_UCG-014	s__
OTU_302	k__Bacteria	p__Bacteroidota	c__Bacteroidia	o__Bacteroidales	f__Prevotellaceae	g__Prevotella	NA
OTU_303	k__Bacteria	p__Firmicutes	c__Clostridia	o__Oscillospirales	f__Oscillospirales	g__Hydrogenoanaerobacterium	NA
OTU_304	k__Bacteria	p__Firmicutes	c__Clostridia	o__Oscillospirales	f__Ruminococcaceae	NA	NA
OTU_305	k__Bacteria	p__Bacteroidota	c__Bacteroidia	o__Bacteroidales	f__Prevotellaceae	g__Prevotella	NA
OTU_306	k__Bacteria	p__Firmicutes	c__Clostridia	o__Lachnospirales	f__Lachnospiraceae	g__Tyzzerella	NA
OTU_307	k__Bacteria	p__Proteobacteria	c__Gammaproteobacteria	o__Pseudomonadales	f__Pseudomonadaceae	g__Pseudomonas	NA
OTU_308	k__Bacteria	p__Bacteroidota	c__Bacteroidia	o__Bacteroidales	f__Rikenellaceae	g__Alistipes	NA
OTU_309	k__Bacteria	p__Proteobacteria	c__Alphaproteobacteria	o__Rhodobacterales	f__Rhodobacteraceae	g__Paracoccus	NA
OTU_31	k__Bacteria	p__Firmicutes	c__Clostridia	o__Lachnospirales	f__Lachnospiraceae	NA	NA
OTU_310	k__Bacteria	p__Actinobacteriota	c__Coriobacteriia	o__Coriobacteriales	f__Coriobacteriaceae	g__Collinsella	s__Collinsella_stercoris
OTU_311	k__Bacteria	p__Firmicutes	c__Clostridia	o__Lachnospirales	f__Lachnospiraceae	NA	NA
OTU_312	k__Bacteria	p__Bacteroidota	c__Bacteroidia	o__Bacteroidales	f__Muribaculaceae	g__Muribaculaceae	s__
OTU_313	k__Bacteria	p__Bacteroidota	c__Bacteroidia	o__Bacteroidales	f__Rikenellaceae	g__Rikenellaceae_RC9_gut_group	s__
OTU_314	k__Bacteria	p__Bacteroidota	c__Bacteroidia	o__Bacteroidales	f__Muribaculaceae	g__Muribaculaceae	s__
OTU_315	k__Bacteria	p__Firmicutes	c__Clostridia	o__Lachnospirales	f__Lachnospiraceae	g__Lachnospiraceae_UCG-001	NA
OTU_316	k__Bacteria	p__Firmicutes	c__Bacilli	o__Erysipelotrichales	f__	g__	s__
OTU_317	k__Bacteria	p__Bacteroidota	c__Bacteroidia	o__Flavobacteriales	f__Weeksellaceae	g__Chryseobacterium	NA
OTU_318	k__Bacteria	p__Proteobacteria	c__Gammaproteobacteria	o__Burkholderiales	f__Sutterellaceae	g__Sutterella	s__
OTU_319	k__Bacteria	p__Firmicutes	c__Negativicutes	o__Veillonellales-Selenomonadales	f__Veillonellaceae	g__Megasphaera	NA
OTU_32	k__Bacteria	p__Bacteroidota	c__Bacteroidia	o__Bacteroidales	f__Bacteroidaceae	g__Bacteroides	s__Bacteroides_vulgatus
OTU_320	k__Bacteria	p__Proteobacteria	c__Alphaproteobacteria	o__Caulobacterales	f__Caulobacteraceae	g__Brevundimonas	s__Brevundimonas_vesicularis
OTU_321	k__Bacteria	p__Proteobacteria	c__Gammaproteobacteria	o__Burkholderiales	f__Neisseriaceae	g__Eikenella	s__
OTU_322	k__Bacteria	p__Proteobacteria	c__Gammaproteobacteria	o__Xanthomonadales	f__Xanthomonadaceae	g__Pseudoxanthomonas	s__Xanthomonas_sp.
OTU_323	k__Bacteria	p__Firmicutes	c__Bacilli	o__Bacillales	f__Bacillaceae	g__Anoxybacillus	s__Anoxybacillus_flavithermus
OTU_324	k__Bacteria	p__Firmicutes	c__Clostridia	o__Oscillospirales	f__Oscillospiraceae	g__	s__Clostridium_sp.
OTU_325	k__Bacteria	p__Bacteroidota	c__Bacteroidia	o__Bacteroidales	f__Marinifilaceae	g__Odoribacter	NA
OTU_326	k__Bacteria	p__Firmicutes	c__Clostridia	o__Lachnospirales	f__Lachnospiraceae	g__Marvinbryantia	s__
OTU_327	k__Bacteria	p__Bacteroidota	c__Bacteroidia	o__Bacteroidales	f__Prevotellaceae	g__	s__
OTU_328	k__Bacteria	p__Firmicutes	c__Clostridia	o__Oscillospirales	f__Oscillospiraceae	g__Intestinimonas	s__
OTU_329	k__Bacteria	p__Firmicutes	c__Clostridia	o__Christensenellales	f__Christensenellaceae	g__Christensenellaceae_R-7_group	s__iron-reducing_bacterium
OTU_33	k__Bacteria	p__Firmicutes	c__Clostridia	o__Lachnospirales	f__Lachnospiraceae	NA	NA
OTU_330	k__Bacteria	p__Firmicutes	c__Bacilli	o__Erysipelotrichales	f__Erysipelatoclostridiaceae	g__UCG-004	s__
OTU_331	k__Bacteria	p__Proteobacteria	c__Gammaproteobacteria	o__Burkholderiales	f__Hydrogenophilaceae	g__Hydrogenophilus	NA
OTU_332	k__Bacteria	p__Firmicutes	c__Clostridia	o__Lachnospirales	f__Lachnospiraceae	g__Lachnospiraceae_UCG-001	s__
OTU_333	k__Bacteria	p__Actinobacteriota	c__Actinobacteria	o__Actinomycetales	f__Actinomycetaceae	g__Actinomyces	s__Winkia_neuii
OTU_334	k__Bacteria	p__Bacteroidota	c__Bacteroidia	o__Bacteroidales	f__Prevotellaceae	g__Paraprevotella	s__
OTU_335	k__Bacteria	p__Actinobacteriota	c__Coriobacteriia	o__Coriobacteriales	f__Eggerthellaceae	g__Senegalimassilia	s__
OTU_336	k__Bacteria	p__Proteobacteria	c__Gammaproteobacteria	o__Burkholderiales	f__Alcaligenaceae	g__Parapusillimonas	s__
OTU_337	k__Bacteria	p__Bacteroidota	c__Bacteroidia	o__Bacteroidales	f__Rikenellaceae	g__Alistipes	s__
OTU_338	k__Bacteria	p__Bacteroidota	c__Bacteroidia	o__Bacteroidales	f__Muribaculaceae	g__Muribaculaceae	s__
OTU_339	k__Bacteria	p__Actinobacteriota	c__Actinobacteria	o__Micrococcales	f__Micrococcaceae	g__Rothia	NA
OTU_34	k__Bacteria	p__Firmicutes	c__Bacilli	o__Erysipelotrichales	f__Erysipelotrichaceae	g__Allobaculum	s__
OTU_340	k__Bacteria	p__Bacteroidota	c__Bacteroidia	o__Bacteroidales	f__Prevotellaceae	g__Prevotella	s__Prevotella_bivia
OTU_341	k__Bacteria	p__Firmicutes	c__Clostridia	o__Peptostreptococcales-Tissierellales	f__Anaerovoracaceae	g__Family_XIII_UCG-001	s__
OTU_342	k__Bacteria	p__Firmicutes	c__Clostridia	o__Clostridia_UCG-014	f__Clostridia_UCG-014	g__Clostridia_UCG-014	s__
OTU_343	k__Bacteria	p__Proteobacteria	c__Alphaproteobacteria	o__Rhizobiales	f__Beijerinckiaceae	NA	NA
OTU_344	k__Bacteria	p__Firmicutes	c__Clostridia	o__Lachnospirales	f__Lachnospiraceae	g__Lachnospiraceae_NK4A136_group	s__
OTU_345	k__Bacteria	p__Proteobacteria	c__Gammaproteobacteria	o__Pseudomonadales	f__Pseudomonadaceae	g__Pseudomonas	s__Pseudomonas_balearica
OTU_346	k__Bacteria	p__Firmicutes	c__Clostridia	o__Clostridia_UCG-014	f__Clostridia_UCG-014	g__Clostridia_UCG-014	s__
OTU_347	k__Bacteria	p__Firmicutes	c__Bacilli	o__Exiguobacterales	f__Exiguobacteraceae	g__Exiguobacterium	NA
OTU_348	k__Bacteria	p__Proteobacteria	c__Gammaproteobacteria	o__Burkholderiales	f__Comamonadaceae	NA	NA
OTU_349	k__Bacteria	p__Firmicutes	c__Clostridia	o__Oscillospirales	f__Ruminococcaceae	g__Phocea	s__
OTU_35	k__Bacteria	p__Proteobacteria	c__Gammaproteobacteria	o__Enterobacterales	f__Enterobacteriaceae	g__Escherichia-Shigella	s__Escherichia_coli
OTU_350	k__Bacteria	p__Firmicutes	c__Bacilli	o__Bacillales	f__Bacillaceae	g__Bacillus	NA
OTU_351	k__Bacteria	p__Firmicutes	c__Clostridia	o__Oscillospirales	f__Ruminococcaceae	g__Ruminococcus	NA
OTU_352	k__Bacteria	p__Actinobacteriota	c__Coriobacteriia	o__Coriobacteriales	f__Atopobiaceae	g__Olsenella	NA
OTU_353	k__Bacteria	p__Firmicutes	c__Bacilli	o__Lactobacillales	f__Streptococcaceae	g__Lactococcus	s__Lactococcus_sp.
OTU_354	k__Bacteria	p__Bacteroidota	c__Bacteroidia	o__Bacteroidales	f__Prevotellaceae	g__Prevotellaceae_UCG-001	s__
OTU_355	k__Bacteria	p__Firmicutes	c__Bacilli	o__Bacillales	f__Planococcaceae	g__Lysinibacillus	NA
OTU_356	k__Bacteria	p__Campilobacterota	c__Campylobacteria	o__Campylobacterales	f__Helicobacteraceae	g__Helicobacter	NA
OTU_357	k__Bacteria	p__Bacteroidota	c__Bacteroidia	o__Bacteroidales	f__Muribaculaceae	g__Muribaculaceae	s__
OTU_358	k__Bacteria	p__Firmicutes	c__Bacilli	o__Lactobacillales	f__Lactobacillaceae	g__Lactobacillus	s__Lactobacillus_oligofermentans
OTU_359	k__Bacteria	p__Firmicutes	c__Bacilli	o__Erysipelotrichales	f__Erysipelotrichaceae	g__Faecalibaculum	NA
OTU_36	k__Bacteria	p__Proteobacteria	c__Gammaproteobacteria	o__Aeromonadales	f__Succinivibrionaceae	g__Anaerobiospirillum	s__Anaerobiospirillum_succiniciproducens
OTU_360	k__Bacteria	p__Firmicutes	c__Clostridia	o__Oscillospirales	f__Ruminococcaceae	g__Faecalibacterium	NA
OTU_361	k__Bacteria	p__Proteobacteria	c__Gammaproteobacteria	o__Burkholderiales	f__Comamonadaceae	g__Schlegelella	s__
OTU_362	k__Bacteria	p__Firmicutes	c__Clostridia	o__Oscillospirales	f__UCG-010	g__UCG-010	s__
OTU_363	k__Bacteria	p__Firmicutes	c__Clostridia	o__Lachnospirales	f__Lachnospiraceae	g__Lachnospiraceae_NK4A136_group	s__
OTU_364	k__Bacteria	p__Bacteroidota	c__Bacteroidia	o__Bacteroidales	f__Muribaculaceae	g__Muribaculum	s__
OTU_365	k__Bacteria	p__Firmicutes	c__Negativicutes	o__Veillonellales-Selenomonadales	f__Veillonellaceae	g__Veillonella	NA
OTU_366	k__Bacteria	p__Firmicutes	c__Clostridia	o__Oscillospirales	f__Oscillospiraceae	NA	NA
OTU_367	k__Bacteria	p__Firmicutes	c__Clostridia	o__Lachnospirales	f__Lachnospiraceae	NA	NA
OTU_368	k__Bacteria	p__Proteobacteria	c__Gammaproteobacteria	o__Pasteurellales	f__Pasteurellaceae	g__Haemophilus	s__Haemophilus_parainfluenzae
OTU_369	k__Bacteria	p__Actinobacteriota	c__Coriobacteriia	o__Coriobacteriales	f__Eggerthellaceae	g__Slackia	s__
OTU_37	k__Bacteria	p__Firmicutes	c__Clostridia	o__Peptostreptococcales-Tissierellales	f__Peptostreptococcaceae	NA	NA
OTU_370	k__Bacteria	p__Firmicutes	c__Bacilli	o__Lactobacillales	f__Streptococcaceae	g__Lactococcus	s__Lactococcus_lactis
OTU_371	k__Bacteria	p__Proteobacteria	c__Gammaproteobacteria	o__Aeromonadales	f__Succinivibrionaceae	g__Succinivibrio	s__
OTU_372	k__Bacteria	p__Bacteroidota	c__Bacteroidia	o__Bacteroidales	f__Rikenellaceae	g__Alistipes	s__
OTU_373	k__Bacteria	p__Proteobacteria	c__Gammaproteobacteria	o__Pseudomonadales	f__Pseudomonadaceae	g__Pseudomonas	s__Pseudomonas_oryzihabitans
OTU_374	k__Bacteria	p__Bacteroidota	c__Bacteroidia	o__Bacteroidales	f__Bacteroidaceae	g__Bacteroides	NA
OTU_375	k__Bacteria	p__Actinobacteriota	c__Coriobacteriia	o__Coriobacteriales	f__Eggerthellaceae	NA	NA
OTU_376	k__Bacteria	p__Proteobacteria	c__Gammaproteobacteria	o__Burkholderiales	f__Nitrosomonadaceae	g__IS-44	s__
OTU_377	k__Bacteria	p__Bacteroidota	c__Bacteroidia	o__Bacteroidales	f__Prevotellaceae	g__Paraprevotella	s__
OTU_378	k__Bacteria	p__Firmicutes	c__Clostridia	o__Lachnospirales	f__Lachnospiraceae	g__Lachnospira	s__
OTU_379	k__Bacteria	p__Proteobacteria	c__Gammaproteobacteria	o__Xanthomonadales	f__Xanthomonadaceae	g__Stenotrophomonas	s__Stenotrophomonas_acidaminiphila
OTU_38	k__Bacteria	p__Fusobacteriota	c__Fusobacteriia	o__Fusobacteriales	f__Fusobacteriaceae	g__Cetobacterium	s__
OTU_380	k__Bacteria	NA	NA	NA	NA	NA	NA
OTU_381	k__Bacteria	p__Proteobacteria	c__Gammaproteobacteria	o__Xanthomonadales	f__Xanthomonadaceae	g__Vulcaniibacterium	s__
OTU_382	k__Bacteria	p__Firmicutes	c__Bacilli	o__Lactobacillales	f__Lactobacillaceae	g__Lactobacillus	s__Lactobacillus_coryniformis
OTU_383	k__Bacteria	p__Firmicutes	c__Clostridia	o__Lachnospirales	f__Lachnospiraceae	g__Oribacterium	s__
OTU_384	k__Bacteria	p__Firmicutes	c__Clostridia	o__Lachnospirales	f__Lachnospiraceae	g__Lachnospiraceae_UCG-006	s__
OTU_385	k__Bacteria	p__Bacteroidota	c__Bacteroidia	o__Bacteroidales	f__Bacteroidaceae	g__Bacteroides	s__Bacteroides_ovatus
OTU_386	k__Bacteria	p__Actinobacteriota	c__Coriobacteriia	o__Coriobacteriales	f__Atopobiaceae	g__Atopobium	s__Atopobium_vaginae
OTU_387	k__Bacteria	p__Firmicutes	c__Clostridia	o__Oscillospirales	f__Oscillospiraceae	NA	NA
OTU_388	k__Bacteria	p__Firmicutes	c__Clostridia	o__Oscillospirales	f__Ruminococcaceae	NA	NA
OTU_389	k__Bacteria	p__Firmicutes	c__Clostridia	o__Oscillospirales	f__Oscillospiraceae	g__NK4A214_group	s__
OTU_39	k__Bacteria	p__Firmicutes	c__Bacilli	o__Lactobacillales	f__Lactobacillaceae	g__Lactobacillus	s__Lactobacillus_murinus
OTU_390	k__Bacteria	p__Firmicutes	c__Clostridia	o__Lachnospirales	f__Lachnospiraceae	g__Marvinbryantia	s__
OTU_391	k__Bacteria	p__Firmicutes	c__Bacilli	o__Lactobacillales	f__Lactobacillaceae	g__Lactobacillus	s__Lactobacillus_coleohominis
OTU_392	k__Bacteria	p__Bacteroidota	c__Bacteroidia	o__Bacteroidales	f__Prevotellaceae	g__Prevotella	s__Prevotella_timonensis
OTU_393	k__Bacteria	p__Bacteroidota	c__Bacteroidia	o__Bacteroidales	f__Muribaculaceae	g__Muribaculaceae	s__
OTU_394	k__Bacteria	p__Bacteroidota	c__Bacteroidia	o__Bacteroidales	f__Rikenellaceae	g__Alistipes	s__
OTU_395	k__Bacteria	NA	NA	NA	NA	NA	NA
OTU_396	k__Bacteria	p__Firmicutes	c__Bacilli	o__Bacillales	f__Bacillaceae	g__Geobacillus	s__Geobacillus_stearothermophilus
OTU_397	k__Bacteria	p__Firmicutes	c__Clostridia	o__Peptococcales	f__Peptococcaceae	g__	s__
OTU_398	k__Bacteria	p__Actinobacteriota	c__Coriobacteriia	o__Coriobacteriales	f__Eggerthellaceae	g__Slackia	s__Slackia_equolifaciens
OTU_399	k__Bacteria	p__Firmicutes	c__Bacilli	o__Erysipelotrichales	f__Erysipelatoclostridiaceae	g__UCG-004	s__
OTU_4	k__Bacteria	p__Fusobacteriota	c__Fusobacteriia	o__Fusobacteriales	f__Fusobacteriaceae	g__Fusobacterium	NA
OTU_40	k__Bacteria	p__Firmicutes	c__Bacilli	o__Erysipelotrichales	f__Erysipelotrichaceae	g__Allobaculum	s__
OTU_400	k__Bacteria	p__Bacteroidota	c__Bacteroidia	o__Bacteroidales	f__Muribaculaceae	g__Muribaculaceae	s__
OTU_401	k__Bacteria	p__Bacteroidota	c__Bacteroidia	o__Bacteroidales	f__Muribaculaceae	g__Muribaculaceae	s__
OTU_402	k__Bacteria	p__Bacteroidota	c__Bacteroidia	o__Bacteroidales	f__Muribaculaceae	g__Muribaculaceae	s__
OTU_403	k__Bacteria	p__Firmicutes	c__Clostridia	o__Clostridia_UCG-014	f__Clostridia_UCG-014	g__Clostridia_UCG-014	s__
OTU_404	k__Bacteria	p__Proteobacteria	c__Gammaproteobacteria	o__Burkholderiales	f__SC-I-84	g__SC-I-84	s__beta_proteobacterium
OTU_405	k__Bacteria	p__Proteobacteria	c__Alphaproteobacteria	o__Rhizobiales	f__Devosiaceae	g__Devosia	s__Devosia_sp.
OTU_406	k__Bacteria	p__Bacteroidota	c__Bacteroidia	o__Bacteroidales	f__Muribaculaceae	g__Muribaculaceae	s__
OTU_407	k__Bacteria	p__Firmicutes	c__Clostridia	o__Lachnospirales	f__Lachnospiraceae	g__GCA-900066575	s__
OTU_408	k__Bacteria	p__Firmicutes	c__Clostridia	o__Lachnospirales	f__Lachnospiraceae	NA	NA
OTU_409	k__Bacteria	p__Actinobacteriota	c__Coriobacteriia	o__Coriobacteriales	f__Atopobiaceae	g__Olsenella	s__Olsenella_sp.
OTU_41	k__Bacteria	p__Firmicutes	c__Clostridia	o__Peptococcales	f__Peptococcaceae	g__Peptococcus	s__
OTU_410	k__Bacteria	p__Firmicutes	c__Bacilli	o__Erysipelotrichales	f__Erysipelotrichaceae	g__Holdemania	s__
OTU_411	k__Bacteria	p__Firmicutes	c__Clostridia	o__Peptostreptococcales-Tissierellales	f__Anaerovoracaceae	g__Eubacterium_nodatum_group	NA
OTU_412	k__Bacteria	p__Firmicutes	c__Bacilli	o__Erysipelotrichales	f__Erysipelotrichaceae	g__Clostridium_innocuum_group	s__
OTU_413	k__Bacteria	p__Firmicutes	c__Clostridia	o__Lachnospirales	f__Lachnospiraceae	NA	NA
OTU_414	k__Bacteria	p__Bacteroidota	c__Bacteroidia	o__Bacteroidales	f__Muribaculaceae	g__Muribaculaceae	s__
OTU_415	k__Bacteria	p__Proteobacteria	c__Alphaproteobacteria	o__Rhodospirillales	f__	g__	s__
OTU_416	k__Bacteria	p__Actinobacteriota	c__Coriobacteriia	o__Coriobacteriales	f__Atopobiaceae	NA	NA
OTU_417	k__Bacteria	p__Firmicutes	c__Bacilli	o__Lactobacillales	f__Aerococcaceae	g__Aerococcus	s__Aerococcus_urinaeequi
OTU_418	k__Bacteria	p__Proteobacteria	c__Gammaproteobacteria	o__Burkholderiales	NA	NA	NA
OTU_419	k__Bacteria	p__Actinobacteriota	c__Actinobacteria	o__Micrococcales	f__Micrococcaceae	g__Kocuria	NA
OTU_42	k__Bacteria	p__Bacteroidota	c__Bacteroidia	o__Bacteroidales	f__Prevotellaceae	g__Alloprevotella	s__
OTU_420	k__Bacteria	p__Firmicutes	c__Clostridia	o__Lachnospirales	f__Lachnospiraceae	g__Blautia	s__
OTU_421	k__Bacteria	p__Firmicutes	c__Clostridia	o__Peptostreptococcales-Tissierellales	f__Anaerovoracaceae	g__Eubacterium_nodatum_group	s__
OTU_422	k__Bacteria	p__Firmicutes	c__Clostridia	o__Lachnospirales	f__Lachnospiraceae	g__Blautia	s__Blautia_hansenii
OTU_423	k__Bacteria	p__Firmicutes	c__Clostridia	o__Lachnospirales	f__Lachnospiraceae	NA	NA
OTU_424	k__Bacteria	p__Firmicutes	c__Clostridia	o__Oscillospirales	f__Ruminococcaceae	NA	NA
OTU_425	k__Bacteria	p__Firmicutes	c__Clostridia	o__Lachnospirales	f__Lachnospiraceae	NA	NA
OTU_426	k__Bacteria	p__Proteobacteria	c__Alphaproteobacteria	o__Rhizobiales	f__Beijerinckiaceae	g__Methylobacterium-Methylorubrum	s__Methylobacterium_hispanicum
OTU_427	k__Bacteria	p__Bacteroidota	c__Bacteroidia	o__Bacteroidales	f__Barnesiellaceae	g__Coprobacter	s__Coprobacter_secundus
OTU_428	k__Bacteria	p__Firmicutes	c__Clostridia	o__Oscillospirales	f__Butyricicoccaceae	g__Butyricicoccus	s__
OTU_429	k__Bacteria	p__Proteobacteria	c__Gammaproteobacteria	o__Pseudomonadales	f__Pseudomonadaceae	g__Pseudomonas	s__Pseudomonas_stutzeri
OTU_43	k__Bacteria	p__Firmicutes	c__Clostridia	o__Clostridiales	f__Clostridiaceae	g__Clostridium_sensu_stricto_1	NA
OTU_430	k__Bacteria	p__Proteobacteria	c__Gammaproteobacteria	o__Pseudomonadales	f__Moraxellaceae	g__Enhydrobacter	s__Moraxella_osloensis
OTU_431	k__Bacteria	p__Firmicutes	c__Bacilli	o__Erysipelotrichales	f__Erysipelotrichaceae	g__Turicibacter	NA
OTU_432	k__Bacteria	p__Bacteroidota	c__Bacteroidia	o__Bacteroidales	f__Rikenellaceae	g__Alistipes	s__
OTU_433	k__Bacteria	p__Firmicutes	c__Clostridia	NA	NA	NA	NA
OTU_434	k__Bacteria	p__Firmicutes	c__Clostridia	o__Oscillospirales	f__Ruminococcaceae	NA	NA
OTU_435	k__Bacteria	p__Firmicutes	c__Bacilli	o__Lactobacillales	f__Carnobacteriaceae	g__Marinilactibacillus	s__Marinilactibacillus_psychrotolerans
OTU_436	k__Bacteria	p__Firmicutes	c__Bacilli	o__Lactobacillales	f__Streptococcaceae	g__Streptococcus	s__Streptococcus_minor
OTU_437	k__Bacteria	p__Proteobacteria	c__Alphaproteobacteria	o__Rhizobiales	f__Beijerinckiaceae	g__Methylobacterium-Methylorubrum	s__Methylobacterium_komagatae
OTU_438	k__Bacteria	p__Bacteroidota	c__Bacteroidia	o__Bacteroidales	f__Muribaculaceae	g__Muribaculaceae	s__
OTU_439	k__Bacteria	p__Campilobacterota	c__Campylobacteria	o__Campylobacterales	f__Helicobacteraceae	g__Helicobacter	s__Helicobacter_winghamensis
OTU_44	k__Bacteria	p__Firmicutes	c__Negativicutes	o__Acidaminococcales	f__Acidaminococcaceae	g__Phascolarctobacterium	s__
OTU_440	k__Bacteria	p__Proteobacteria	c__Alphaproteobacteria	o__Rhizobiales	f__Beijerinckiaceae	g__Psychroglaciecola	s__
OTU_441	k__Bacteria	p__Bacteroidota	c__Bacteroidia	o__Bacteroidales	f__Muribaculaceae	g__Muribaculaceae	s__
OTU_442	k__Bacteria	p__Firmicutes	c__Clostridia	o__Lachnospirales	f__Lachnospiraceae	NA	NA
OTU_443	k__Bacteria	p__Firmicutes	c__Clostridia	o__Lachnospirales	f__Lachnospiraceae	NA	NA
OTU_444	k__Bacteria	p__Firmicutes	c__Clostridia	o__Lachnospirales	f__Lachnospiraceae	g__	s__Clostridium_sp.
OTU_445	k__Bacteria	p__Firmicutes	c__Clostridia	o__Lachnospirales	f__Lachnospiraceae	NA	NA
OTU_446	k__Bacteria	p__Bacteroidota	c__Bacteroidia	o__Bacteroidales	f__Muribaculaceae	g__Muribaculaceae	s__
OTU_447	k__Bacteria	p__Desulfobacterota	c__Desulfovibrionia	o__Desulfovibrionales	f__Desulfovibrionaceae	g__Desulfovibrio	NA
OTU_448	k__Bacteria	p__Firmicutes	c__Clostridia	o__Oscillospirales	f__UCG-010	g__UCG-010	s__
OTU_449	k__Bacteria	p__Bacteroidota	c__Bacteroidia	o__Bacteroidales	f__Rikenellaceae	g__Alistipes	s__
OTU_45	k__Bacteria	p__Firmicutes	c__Clostridia	o__Lachnospirales	f__Lachnospiraceae	NA	NA
OTU_450	k__Bacteria	p__Fibrobacterota	c__Fibrobacteria	o__Fibrobacterales	f__Fibrobacteraceae	g__Fibrobacter	s__Fibrobacter_succinogenes
OTU_451	k__Bacteria	p__Fusobacteriota	c__Fusobacteriia	o__Fusobacteriales	f__Fusobacteriaceae	g__Fusobacterium	NA
OTU_452	k__Bacteria	p__Bacteroidota	c__Bacteroidia	o__Bacteroidales	f__Bacteroidaceae	g__Bacteroides	s__Bacteroides_plebeius
OTU_453	k__Bacteria	p__Bacteroidota	c__Bacteroidia	o__Bacteroidales	f__Rikenellaceae	g__Alistipes	s__Alistipes_sp.
OTU_454	k__Bacteria	p__Firmicutes	c__Clostridia	o__Oscillospirales	f__Eubacterium_coprostanoligenes_group	g__Eubacterium_coprostanoligenes_group	s__
OTU_455	k__Bacteria	p__Actinobacteriota	c__Actinobacteria	o__Actinomycetales	f__Actinomycetaceae	g__Actinomyces	NA
OTU_456	k__Bacteria	p__Firmicutes	c__Clostridia	o__Lachnospirales	f__Lachnospiraceae	NA	NA
OTU_457	k__Bacteria	p__Bacteroidota	c__Bacteroidia	o__Bacteroidales	f__Prevotellaceae	g__Prevotella	s__Prevotella_copri
OTU_458	k__Bacteria	p__Proteobacteria	c__Alphaproteobacteria	o__Rhizobiales	f__Pleomorphomonadaceae	g__Pleomorphomonas	s__
OTU_459	k__Bacteria	p__Firmicutes	c__Bacilli	o__Erysipelotrichales	f__Erysipelotrichaceae	g__Dubosiella	s__
OTU_46	k__Bacteria	p__Bacteroidota	c__Bacteroidia	o__Bacteroidales	f__Bacteroidaceae	g__Bacteroides	s__Bacteroides_stercoris
OTU_460	k__Bacteria	p__Firmicutes	c__Clostridia	o__Peptococcales	f__Peptococcaceae	g__Peptococcus	s__
OTU_461	k__Bacteria	p__Firmicutes	c__Bacilli	o__RF39	f__RF39	g__RF39	s__wallaby_gut
OTU_462	k__Bacteria	NA	NA	NA	NA	NA	NA
OTU_463	k__Bacteria	p__Firmicutes	c__Bacilli	o__Lactobacillales	f__Leuconostocaceae	g__Weissella	s__Weissella_cibaria
OTU_464	k__Bacteria	p__Proteobacteria	c__Gammaproteobacteria	o__Aeromonadales	f__Succinivibrionaceae	g__Anaerobiospirillum	s__Anaerobiospirillum_succiniciproducens
OTU_465	k__Bacteria	p__Firmicutes	c__Negativicutes	o__Veillonellales-Selenomonadales	f__Veillonellaceae	g__Megasphaera	s__Megasphaera_elsdenii
OTU_466	k__Bacteria	p__Firmicutes	c__Clostridia	o__Oscillospirales	f__Ruminococcaceae	NA	NA
OTU_467	k__Bacteria	p__Firmicutes	c__Clostridia	o__Lachnospirales	f__Lachnospiraceae	g__Roseburia	s__
OTU_468	k__Bacteria	p__Bacteroidota	c__Bacteroidia	o__Bacteroidales	f__Muribaculaceae	g__Muribaculaceae	s__
OTU_469	k__Bacteria	p__Bacteroidota	c__Bacteroidia	o__Bacteroidales	f__Bacteroidaceae	g__Bacteroides	NA
OTU_47	k__Bacteria	p__Firmicutes	c__Bacilli	o__Staphylococcales	f__Staphylococcaceae	g__Staphylococcus	s__Staphylococcus_aureus
OTU_470	k__Bacteria	p__Firmicutes	c__Clostridia	o__Lachnospirales	f__Lachnospiraceae	g__Lachnoclostridium	NA
OTU_471	k__Bacteria	p__Firmicutes	c__Clostridia	o__Oscillospirales	f__Oscillospiraceae	NA	NA
OTU_472	k__Bacteria	p__Bacteroidota	c__Bacteroidia	o__Bacteroidales	f__Muribaculaceae	g__Muribaculaceae	s__
OTU_473	k__Bacteria	p__Firmicutes	c__Clostridia	o__Lachnospirales	f__Lachnospiraceae	NA	NA
OTU_474	k__Bacteria	p__Bacteroidota	c__Bacteroidia	o__Bacteroidales	f__Porphyromonadaceae	g__Porphyromonas	s__Porphyromonas_asaccharolytica
OTU_475	k__Bacteria	p__Firmicutes	c__Clostridia	o__Lachnospirales	f__Lachnospiraceae	g__GCA-900066575	s__
OTU_476	k__Bacteria	p__Proteobacteria	c__Alphaproteobacteria	o__Rhizobiales	f__Beijerinckiaceae	g__Methylobacterium-Methylorubrum	s__Methylobacterium_adhaesivum
OTU_477	k__Bacteria	p__Firmicutes	c__Clostridia	o__Oscillospirales	f__Oscillospiraceae	NA	NA
OTU_478	k__Bacteria	p__Actinobacteriota	c__Coriobacteriia	o__Coriobacteriales	f__Coriobacteriaceae	g__Enorma	NA
OTU_479	k__Bacteria	NA	NA	NA	NA	NA	NA
OTU_48	k__Bacteria	p__Firmicutes	c__Bacilli	o__Erysipelotrichales	f__Erysipelatoclostridiaceae	g__Erysipelatoclostridium	NA
OTU_480	k__Bacteria	p__Actinobacteriota	c__Coriobacteriia	o__Coriobacteriales	NA	NA	NA
OTU_481	k__Bacteria	p__Proteobacteria	c__Alphaproteobacteria	o__Sphingomonadales	f__Sphingomonadaceae	g__Sphingomonas	NA
OTU_482	k__Bacteria	p__Actinobacteriota	c__Actinobacteria	o__Corynebacteriales	f__Nocardiaceae	g__Rhodococcus	s__Rhodococcus_fascians
OTU_483	k__Bacteria	p__Bacteroidota	c__Bacteroidia	o__Bacteroidales	f__Marinifilaceae	g__Odoribacter	s__
OTU_484	k__Bacteria	p__Actinobacteriota	c__Coriobacteriia	o__Coriobacteriales	f__Coriobacteriaceae	g__Collinsella	s__Collinsella_sp.
OTU_485	k__Bacteria	p__Bacteroidota	c__Bacteroidia	o__Bacteroidales	f__Muribaculaceae	g__Muribaculaceae	s__
OTU_486	k__Bacteria	p__Firmicutes	c__Clostridia	o__Monoglobales	f__Monoglobaceae	g__Monoglobus	s__Monoglobus_pectinilyticus
OTU_487	k__Bacteria	p__Fusobacteriota	c__Fusobacteriia	o__Fusobacteriales	f__Fusobacteriaceae	g__Fusobacterium	NA
OTU_488	k__Bacteria	p__Firmicutes	c__Clostridia	o__Oscillospirales	f__Ruminococcaceae	NA	NA
OTU_489	k__Bacteria	p__Firmicutes	c__Bacilli	o__Lactobacillales	f__Vagococcaceae	g__Vagococcus	s__Vagococcus_fluvialis
OTU_49	k__Bacteria	p__Bacteroidota	c__Bacteroidia	o__Bacteroidales	f__Bacteroidaceae	g__Bacteroides	NA
OTU_490	k__Bacteria	p__Firmicutes	c__Clostridia	o__Lachnospirales	f__Lachnospiraceae	g__Oribacterium	s__
OTU_491	k__Bacteria	p__Firmicutes	c__Clostridia	o__Oscillospirales	f__Butyricicoccaceae	g__UCG-009	s__
OTU_492	k__Bacteria	p__Bacteroidota	c__Bacteroidia	o__Bacteroidales	f__Rikenellaceae	g__Alistipes	s__Alistipes_sp.
OTU_493	k__Bacteria	p__Proteobacteria	c__Alphaproteobacteria	o__Sphingomonadales	f__Sphingomonadaceae	g__Sphingomonas	NA
OTU_494	k__Bacteria	p__Firmicutes	c__Clostridia	o__Oscillospirales	f__Ruminococcaceae	g__Faecalibacterium	NA
OTU_495	k__Bacteria	p__Firmicutes	c__Clostridia	o__Lachnospirales	f__Lachnospiraceae	NA	NA
OTU_496	k__Bacteria	p__Firmicutes	c__Clostridia	NA	NA	NA	NA
OTU_497	k__Bacteria	p__Actinobacteriota	c__Actinobacteria	o__Propionibacteriales	f__Propionibacteriaceae	NA	NA
OTU_498	k__Bacteria	p__Bacteroidota	c__Bacteroidia	o__Bacteroidales	f__Muribaculaceae	g__Muribaculaceae	s__
OTU_499	k__Bacteria	p__Proteobacteria	c__Gammaproteobacteria	o__Burkholderiales	f__SC-I-84	g__SC-I-84	s__
OTU_5	k__Bacteria	p__Actinobacteriota	c__Coriobacteriia	o__Coriobacteriales	f__Coriobacteriaceae	g__Collinsella	s__Collinsella_stercoris
OTU_50	k__Bacteria	p__Actinobacteriota	c__Coriobacteriia	o__Coriobacteriales	f__Coriobacteriaceae	g__Collinsella	NA
OTU_500	k__Bacteria	p__Actinobacteriota	c__Actinobacteria	o__Micrococcales	f__Microbacteriaceae	g__Leucobacter	NA
OTU_501	k__Bacteria	p__Bacteroidota	c__Bacteroidia	o__Bacteroidales	f__	g__	s__
OTU_502	k__Bacteria	p__Actinobacteriota	c__Actinobacteria	o__Pseudonocardiales	f__Pseudonocardiaceae	g__Saccharopolyspora	NA
OTU_503	k__Bacteria	p__Firmicutes	c__Bacilli	o__Lactobacillales	f__Streptococcaceae	g__Streptococcus	NA
OTU_504	k__Bacteria	p__Firmicutes	c__Clostridia	o__Lachnospirales	f__Lachnospiraceae	g__Blautia	s__Lachnospiraceae_bacterium
OTU_505	k__Bacteria	p__Firmicutes	c__Bacilli	o__Erysipelotrichales	f__Erysipelotrichaceae	g__Faecalitalea	s__Absiella_dolichum
OTU_506	k__Bacteria	p__Bacteroidota	c__Bacteroidia	o__Flavobacteriales	f__Weeksellaceae	g__Cloacibacterium	s__
OTU_507	k__Bacteria	p__Proteobacteria	c__Alphaproteobacteria	o__Rhodospirillales	f__Thalassospiraceae	g__Thalassospira	NA
OTU_508	k__Bacteria	p__Firmicutes	c__Clostridia	o__Lachnospirales	f__Lachnospiraceae	g__Anaerostipes	s__Anaerostipes_caccae
OTU_509	k__Bacteria	p__Firmicutes	c__Clostridia	o__Oscillospirales	f__Ruminococcaceae	g__Ruminococcus	NA
OTU_51	k__Bacteria	p__Firmicutes	c__Clostridia	o__Clostridiales	f__Clostridiaceae	g__Clostridium_sensu_stricto_1	NA
OTU_510	k__Bacteria	p__Firmicutes	c__Negativicutes	o__Veillonellales-Selenomonadales	f__Veillonellaceae	g__Dialister	s__Dialister_pneumosintes
OTU_511	k__Bacteria	p__Bacteroidota	c__Bacteroidia	o__Bacteroidales	f__Bacteroidaceae	g__Bacteroides	s__Bacteroides_coprocola
OTU_512	k__Bacteria	p__Firmicutes	c__Clostridia	o__Lachnospirales	f__Lachnospiraceae	g__Blautia	s__Ruminococcus_sp.
OTU_513	k__Bacteria	p__Firmicutes	c__Clostridia	o__Lachnospirales	f__Lachnospiraceae	g__Eubacterium_xylanophilum_group	s__
OTU_514	k__Bacteria	p__Firmicutes	c__Clostridia	o__Oscillospirales	f__Ruminococcaceae	g__Paludicola	s__
OTU_515	k__Bacteria	p__Bacteroidota	c__Bacteroidia	o__Bacteroidales	f__Muribaculaceae	g__Muribaculaceae	s__
OTU_516	k__Bacteria	p__Bacteroidota	c__Bacteroidia	o__Bacteroidales	f__Rikenellaceae	g__Rikenellaceae_RC9_gut_group	s__
OTU_517	k__Bacteria	p__Firmicutes	c__Clostridia	o__Clostridia_UCG-014	f__Clostridia_UCG-014	g__Clostridia_UCG-014	s__
OTU_518	k__Bacteria	p__Firmicutes	c__Clostridia	o__Oscillospirales	f__Oscillospiraceae	NA	NA
OTU_519	k__Bacteria	p__Actinobacteriota	c__Coriobacteriia	o__Coriobacteriales	f__Atopobiaceae	NA	NA
OTU_52	k__Bacteria	p__Firmicutes	c__Clostridia	o__Oscillospirales	f__Ruminococcaceae	g__Fournierella	s__
OTU_520	k__Bacteria	p__Firmicutes	c__Clostridia	o__Oscillospirales	f__Oscillospiraceae	NA	NA
OTU_521	k__Bacteria	p__Actinobacteriota	c__Coriobacteriia	o__Coriobacteriales	f__Eggerthellaceae	g__Eggerthella	s__
OTU_522	k__Bacteria	p__Firmicutes	c__Clostridia	o__Lachnospirales	f__Lachnospiraceae	g__Frisingicoccus	s__
OTU_523	k__Bacteria	p__Firmicutes	c__Clostridia	o__Lachnospirales	f__Lachnospiraceae	g__Ruminococcus_torques_group	s__Ruminococcus_torques
OTU_524	k__Bacteria	p__Bacteroidota	c__Bacteroidia	o__Bacteroidales	f__Rikenellaceae	g__Rikenellaceae_RC9_gut_group	s__
OTU_525	k__Bacteria	p__Firmicutes	c__Clostridia	o__Lachnospirales	f__Lachnospiraceae	g__Coprococcus	NA
OTU_526	k__Bacteria	p__Bacteroidota	c__Bacteroidia	o__Bacteroidales	f__Muribaculaceae	g__Muribaculaceae	s__
OTU_527	k__Bacteria	p__Firmicutes	c__Bacilli	o__Izemoplasmatales	f__Izemoplasmatales	g__Izemoplasmatales	s__
OTU_528	k__Bacteria	p__Firmicutes	c__Clostridia	o__Oscillospirales	f__Ruminococcaceae	g__Ruminococcus	NA
OTU_529	k__Bacteria	p__Firmicutes	c__Negativicutes	o__Acidaminococcales	f__Acidaminococcaceae	g__Phascolarctobacterium	s__
OTU_53	k__Bacteria	p__Firmicutes	c__Clostridia	o__Clostridiales	f__Clostridiaceae	g__Sarcina	s__
OTU_530	k__Bacteria	p__Bacteroidota	c__Bacteroidia	o__Cytophagales	f__Hymenobacteraceae	g__Hymenobacter	s__
OTU_531	k__Bacteria	p__Proteobacteria	c__Alphaproteobacteria	o__Rhizobiales	f__Rhizobiaceae	g__Ochrobactrum	NA
OTU_532	k__Bacteria	p__Proteobacteria	c__Alphaproteobacteria	o__Rhizobiales	f__Beijerinckiaceae	g__Methylobacterium-Methylorubrum	NA
OTU_533	k__Bacteria	p__Firmicutes	c__Clostridia	o__Clostridia_UCG-014	f__Clostridia_UCG-014	g__Clostridia_UCG-014	s__
OTU_534	k__Bacteria	NA	NA	NA	NA	NA	NA
OTU_535	k__Bacteria	p__Firmicutes	c__Clostridia	o__Lachnospirales	f__Lachnospiraceae	g__Ruminococcus_torques_group	NA
OTU_536	k__Bacteria	p__Bacteroidota	c__Bacteroidia	o__Bacteroidales	f__Prevotellaceae	g__Alloprevotella	s__
OTU_537	k__Bacteria	p__Fusobacteriota	c__Fusobacteriia	o__Fusobacteriales	f__Fusobacteriaceae	g__Fusobacterium	s__Bacillus_bogoriensis
OTU_538	k__Bacteria	p__Firmicutes	c__Clostridia	o__Lachnospirales	f__Lachnospiraceae	NA	NA
OTU_539	k__Bacteria	p__Bacteroidota	c__Bacteroidia	o__Bacteroidales	f__Bacteroidaceae	g__Bacteroides	s__Bacteroides_clarus
OTU_54	k__Bacteria	p__Actinobacteriota	c__Coriobacteriia	o__Coriobacteriales	f__Coriobacteriaceae	g__Collinsella	NA
OTU_540	k__Bacteria	p__Firmicutes	c__Clostridia	o__Lachnospirales	f__Lachnospiraceae	g__Lachnoclostridium	s__bacterium_NLAE-zl-P872
OTU_541	k__Bacteria	p__Proteobacteria	c__Alphaproteobacteria	o__Rickettsiales	f__Mitochondria	g__Mitochondria	NA
OTU_542	k__Bacteria	p__Actinobacteriota	c__Actinobacteria	o__Propionibacteriales	f__Propionibacteriaceae	g__Cutibacterium	s__Cutibacterium_granulosum
OTU_543	k__Bacteria	p__Firmicutes	c__Clostridia	o__Oscillospirales	f__Ruminococcaceae	g__Eubacterium_siraeum_group	s__
OTU_544	k__Bacteria	p__Proteobacteria	c__Gammaproteobacteria	o__Aeromonadales	f__Succinivibrionaceae	g__Succinivibrio	NA
OTU_545	k__Bacteria	p__Proteobacteria	c__Gammaproteobacteria	o__Oceanospirillales	f__Alcanivoracaceae1	g__Alcanivorax	NA
OTU_546	k__Bacteria	NA	NA	NA	NA	NA	NA
OTU_547	k__Bacteria	p__Firmicutes	c__Clostridia	o__Lachnospirales	f__Lachnospiraceae	g__Lachnoclostridium	NA
OTU_548	k__Bacteria	p__Gemmatimonadota	c__Gemmatimonadetes	o__Gemmatimonadales	f__Gemmatimonadaceae	NA	NA
OTU_549	k__Bacteria	p__Actinobacteriota	c__Coriobacteriia	o__Coriobacteriales	f__Coriobacteriales_Incertae_Sedis	g__	s__
OTU_55	k__Bacteria	p__Firmicutes	c__Clostridia	o__Lachnospirales	f__Lachnospiraceae	g__Ruminococcus_gauvreauii_group	NA
OTU_550	k__Bacteria	p__Actinobacteriota	c__Coriobacteriia	o__Coriobacteriales	f__Eggerthellaceae	NA	NA
OTU_551	k__Bacteria	p__Firmicutes	c__Clostridia	o__Oscillospirales	f__Eubacterium_coprostanoligenes_group	g__Eubacterium_coprostanoligenes_group	s__
OTU_552	k__Bacteria	NA	NA	NA	NA	NA	NA
OTU_553	k__Bacteria	p__Firmicutes	c__Clostridia	o__Lachnospirales	f__Lachnospiraceae	g__Blautia	s__Lachnospiraceae_bacterium
OTU_554	k__Bacteria	p__Firmicutes	c__Bacilli	o__Lactobacillales	f__Lactobacillaceae	g__Lactobacillus	s__Lactobacillus_mucosae
OTU_555	k__Bacteria	p__Firmicutes	c__Clostridia	o__Clostridia_vadinBB60_group	f__Clostridia_vadinBB60_group	g__Clostridia_vadinBB60_group	s__
OTU_556	k__Bacteria	p__Bacteroidota	c__Bacteroidia	o__Bacteroidales	f__Prevotellaceae	NA	NA
OTU_557	k__Bacteria	p__Firmicutes	c__Bacilli	o__Lactobacillales	f__Lactobacillaceae	g__Pediococcus	s__Pediococcus_ethanolidurans
OTU_558	k__Bacteria	p__Actinobacteriota	c__Acidimicrobiia	o__IMCC26256	f__IMCC26256	g__IMCC26256	s__
OTU_559	k__Bacteria	p__Cyanobacteria	c__Vampirivibrionia	o__Gastranaerophilales	f__Gastranaerophilales	g__Gastranaerophilales	s__
OTU_56	k__Bacteria	p__Firmicutes	c__Negativicutes	o__Veillonellales-Selenomonadales	f__Veillonellaceae	g__Dialister	NA
OTU_560	k__Bacteria	p__Bacteroidota	c__Bacteroidia	o__Flavobacteriales	f__Flavobacteriaceae	NA	NA
OTU_561	k__Bacteria	p__Firmicutes	c__Clostridia	o__Lachnospirales	f__Lachnospiraceae	g__Lachnospiraceae_NK4A136_group	s__Lachnospiraceae_bacterium
OTU_562	k__Bacteria	p__Firmicutes	c__Clostridia	o__Oscillospirales	f__Ruminococcaceae	g__Anaerotruncus	s__
OTU_563	k__Bacteria	p__Firmicutes	c__Clostridia	o__Lachnospirales	f__Lachnospiraceae	g__	NA
OTU_564	k__Bacteria	p__Firmicutes	c__Clostridia	o__Lachnospirales	f__Lachnospiraceae	NA	NA
OTU_565	k__Bacteria	p__Proteobacteria	c__Gammaproteobacteria	o__Burkholderiales	f__Sutterellaceae	g__Parasutterella	s__Burkholderiales_bacterium
OTU_566	k__Bacteria	p__Firmicutes	c__Clostridia	o__Lachnospirales	f__Lachnospiraceae	g__Lachnospiraceae_FCS020_group	s__
OTU_567	k__Bacteria	p__Proteobacteria	c__Gammaproteobacteria	o__Xanthomonadales	f__Rhodanobacteraceae	g__Chiayiivirga	s__
OTU_568	k__Bacteria	p__Firmicutes	c__Clostridia	o__Lachnospirales	f__Lachnospiraceae	NA	NA
OTU_569	k__Bacteria	p__Firmicutes	c__Clostridia	o__Oscillospirales	f__Eubacterium_coprostanoligenes_group	g__Eubacterium_coprostanoligenes_group	s__
OTU_57	k__Bacteria	p__Firmicutes	c__Clostridia	o__Lachnospirales	f__Lachnospiraceae	g__Lachnoclostridium	NA
OTU_570	k__Bacteria	p__Bacteroidota	c__Bacteroidia	o__Bacteroidales	f__Rikenellaceae	g__Alistipes	s__
OTU_571	k__Bacteria	p__Firmicutes	c__Clostridia	o__Oscillospirales	f__Ruminococcaceae	g__Incertae_Sedis	NA
OTU_572	k__Bacteria	p__Cyanobacteria	c__Vampirivibrionia	o__Gastranaerophilales	f__Gastranaerophilales	g__Gastranaerophilales	s__
OTU_573	k__Bacteria	p__Bacteroidota	c__Bacteroidia	o__Bacteroidales	f__Muribaculaceae	g__Muribaculaceae	s__
OTU_574	k__Bacteria	p__Actinobacteriota	c__Actinobacteria	o__Actinomycetales	f__Actinomycetaceae	g__Actinomyces	NA
OTU_575	k__Bacteria	p__Firmicutes	c__Bacilli	o__Lactobacillales	f__Carnobacteriaceae	g__Atopostipes	s__
OTU_576	k__Bacteria	p__Abditibacteriota	c__Abditibacteria	o__Abditibacteriales	f__Abditibacteriaceae	g__Abditibacterium	NA
OTU_577	k__Bacteria	p__Proteobacteria	c__Alphaproteobacteria	o__Rhizobiales	f__Beijerinckiaceae	NA	NA
OTU_578	k__Bacteria	p__Firmicutes	c__Bacilli	o__Erysipelotrichales	f__Erysipelotrichaceae	NA	NA
OTU_579	k__Bacteria	p__Actinobacteriota	c__Acidimicrobiia	o__Microtrichales	f__Microtrichaceae	g__IMCC26207	s__
OTU_58	k__Bacteria	p__Proteobacteria	c__Gammaproteobacteria	o__Enterobacterales	f__Enterobacteriaceae	NA	NA
OTU_580	k__Bacteria	p__Firmicutes	c__Bacilli	o__RF39	f__RF39	g__RF39	s__
OTU_581	k__Bacteria	p__Firmicutes	c__Clostridia	o__Lachnospirales	f__Lachnospiraceae	g__Roseburia	s__
OTU_582	k__Bacteria	p__Firmicutes	c__Clostridia	o__Peptostreptococcales-Tissierellales	f__Anaerovoracaceae	g__Family_XIII_AD3011_group	s__
OTU_583	k__Bacteria	p__Actinobacteriota	c__Actinobacteria	o__Actinomycetales	f__Actinomycetaceae	g__Actinomyces	s__Schaalia_odontolytica
OTU_584	k__Bacteria	p__Firmicutes	c__Clostridia	o__Oscillospirales	f__Ruminococcaceae	g__Incertae_Sedis	NA
OTU_585	k__Bacteria	p__Firmicutes	c__Clostridia	o__Clostridia_UCG-014	f__Clostridia_UCG-014	g__Clostridia_UCG-014	s__
OTU_586	k__Bacteria	NA	NA	NA	NA	NA	NA
OTU_587	k__Bacteria	p__Firmicutes	c__Clostridia	o__Lachnospirales	f__Lachnospiraceae	NA	NA
OTU_588	k__Bacteria	p__Firmicutes	c__Clostridia	o__Peptostreptococcales-Tissierellales	f__Peptostreptococcales-Tissierellales	g__Peptoniphilus	s__Peptoniphilus_grossensis
OTU_589	k__Bacteria	p__Actinobacteriota	c__Actinobacteria	o__Propionibacteriales	f__Propionibacteriaceae	g__Propioniciclava	s__Propioniciclava_sp.
OTU_59	k__Bacteria	p__Firmicutes	c__Clostridia	o__Lachnospirales	f__Lachnospiraceae	g__Roseburia	s__Roseburia_inulinivorans
OTU_590	k__Bacteria	p__Firmicutes	c__Clostridia	NA	NA	NA	NA
OTU_591	k__Bacteria	p__Firmicutes	c__Clostridia	o__Oscillospirales	f__Oscillospiraceae	g__NK4A214_group	s__
OTU_592	k__Bacteria	p__Firmicutes	c__Clostridia	o__Oscillospirales	f__Ruminococcaceae	g__Incertae_Sedis	s__
OTU_593	k__Bacteria	p__Bacteroidota	c__Bacteroidia	o__Bacteroidales	f__Muribaculaceae	g__Muribaculaceae	s__mouse_gut
OTU_594	k__Bacteria	NA	NA	NA	NA	NA	NA
OTU_595	k__Bacteria	p__Firmicutes	c__Clostridia	o__Lachnospirales	f__Lachnospiraceae	g__Ruminococcus_gnavus_group	NA
OTU_596	k__Bacteria	p__Actinobacteriota	c__Actinobacteria	o__Micrococcales	f__Microbacteriaceae	g__Galbitalea	s__
OTU_597	k__Bacteria	p__Firmicutes	c__Clostridia	o__Peptostreptococcales-Tissierellales	f__Peptostreptococcaceae	g__Intestinibacter	NA
OTU_598	k__Bacteria	p__Bacteroidota	c__Bacteroidia	o__Bacteroidales	f__Muribaculaceae	g__Muribaculaceae	s__
OTU_599	k__Bacteria	p__Proteobacteria	c__Alphaproteobacteria	o__Rhizobiales	f__Rhizobiaceae	g__Aureimonas	s__Aurantimonas_sp.
OTU_6	k__Bacteria	p__Bacteroidota	c__Bacteroidia	o__Bacteroidales	f__Prevotellaceae	g__Prevotella	s__Prevotella_copri
OTU_60	k__Bacteria	p__Firmicutes	c__Bacilli	o__Lactobacillales	f__Lactobacillaceae	g__Lactobacillus	s__Lactobacillus_iners
OTU_600	k__Bacteria	p__Bacteroidota	c__Bacteroidia	o__Bacteroidales	f__Prevotellaceae	g__Prevotellaceae_UCG-001	s__
OTU_601	k__Bacteria	p__Bacteroidota	c__Bacteroidia	o__Bacteroidales	f__Muribaculaceae	g__Muribaculaceae	s__
OTU_602	k__Bacteria	p__Proteobacteria	c__Gammaproteobacteria	o__Aeromonadales	f__Succinivibrionaceae	g__Succinivibrio	s__
OTU_603	k__Bacteria	p__Firmicutes	c__Clostridia	o__Lachnospirales	f__Lachnospiraceae	NA	NA
OTU_604	k__Bacteria	p__Firmicutes	c__Clostridia	o__Peptostreptococcales-Tissierellales	f__Anaerovoracaceae	g__Family_XIII_AD3011_group	s__
OTU_605	k__Bacteria	p__Proteobacteria	c__Gammaproteobacteria	o__Burkholderiales	f__Sutterellaceae	g__Sutterella	s__
OTU_606	k__Bacteria	p__Firmicutes	c__Bacilli	o__RF39	f__RF39	g__RF39	s__
OTU_607	k__Bacteria	p__Actinobacteriota	c__Coriobacteriia	o__Coriobacteriales	f__Eggerthellaceae	g__Slackia	NA
OTU_608	k__Bacteria	p__Firmicutes	c__Clostridia	o__Lachnospirales	f__Lachnospiraceae	g__Anaerostignum	s__
OTU_609	k__Bacteria	p__Firmicutes	c__Clostridia	o__Oscillospirales	f__Ruminococcaceae	g__Candidatus_Soleaferrea	s__Ruminococcaceae_bacterium
OTU_61	k__Bacteria	p__Firmicutes	c__Clostridia	o__Lachnospirales	f__Lachnospiraceae	g__Lachnoclostridium	s__
OTU_610	k__Bacteria	p__Proteobacteria	c__Alphaproteobacteria	o__Caulobacterales	f__Caulobacteraceae	g__Phenylobacterium	s__
OTU_611	k__Bacteria	p__Bacteroidota	c__Bacteroidia	o__Bacteroidales	f__Muribaculaceae	g__Muribaculaceae	s__
OTU_612	k__Bacteria	p__Actinobacteriota	c__Actinobacteria	o__Actinomycetales	f__Actinomycetaceae	g__Actinomyces	s__Actinomyces_graevenitzii
OTU_613	k__Bacteria	p__Firmicutes	c__Clostridia	o__Lachnospirales	f__Lachnospiraceae	NA	NA
OTU_614	k__Bacteria	p__Firmicutes	c__Bacilli	o__Erysipelotrichales	f__Erysipelotrichaceae	g__Allobaculum	s__
OTU_615	k__Bacteria	p__Firmicutes	c__Clostridia	o__Peptostreptococcales-Tissierellales	f__Anaerovoracaceae	g__Eubacterium_brachy_group	s__
OTU_616	k__Bacteria	p__Actinobacteriota	c__Actinobacteria	o__Micrococcales	f__Intrasporangiaceae	NA	NA
OTU_617	k__Bacteria	p__Firmicutes	c__Clostridia	o__Peptostreptococcales-Tissierellales	f__Peptostreptococcaceae	g__Peptostreptococcus	NA
OTU_618	k__Bacteria	p__Firmicutes	c__Bacilli	o__Erysipelotrichales	f__Erysipelotrichaceae	g__Holdemanella	s__
OTU_619	k__Bacteria	p__Firmicutes	c__Clostridia	o__Lachnospirales	f__Lachnospiraceae	NA	NA
OTU_62	k__Bacteria	p__Firmicutes	c__Clostridia	o__Lachnospirales	f__Lachnospiraceae	g__Anaerostipes	s__Anaerostipes_hadrus
OTU_620	k__Bacteria	p__Bacteroidota	c__Bacteroidia	o__Cytophagales	f__Hymenobacteraceae	g__Hymenobacter	s__
OTU_621	k__Bacteria	p__Actinobacteriota	c__Actinobacteria	o__Micrococcales	f__Cellulomonadaceae	g__Cellulomonas	NA
OTU_622	k__Bacteria	p__Deferribacterota	c__Deferribacteres	o__Deferribacterales	f__Deferribacteraceae	g__Mucispirillum	NA
OTU_623	k__Bacteria	p__Proteobacteria	c__Gammaproteobacteria	o__Enterobacterales	f__Hafniaceae	g__Hafnia-Obesumbacterium	s__Hafnia_alvei
OTU_624	k__Bacteria	p__Proteobacteria	c__Gammaproteobacteria	o__Burkholderiales	f__Burkholderiaceae	g__Burkholderia-Caballeronia-Paraburkholderia	NA
OTU_625	k__Bacteria	p__Firmicutes	c__Clostridia	o__Lachnospirales	f__Lachnospiraceae	g__	s__
OTU_626	k__Bacteria	p__Actinobacteriota	c__Actinobacteria	o__Bifidobacteriales	f__Bifidobacteriaceae	g__Bifidobacterium	s__Bifidobacterium_animalis
OTU_627	k__Bacteria	p__Firmicutes	c__Clostridia	o__Oscillospirales	f__Ruminococcaceae	NA	NA
OTU_628	k__Bacteria	p__Proteobacteria	c__Gammaproteobacteria	o__Burkholderiales	NA	NA	NA
OTU_629	k__Bacteria	p__Firmicutes	c__Clostridia	o__Peptostreptococcales-Tissierellales	f__Peptostreptococcaceae	g__Romboutsia	NA
OTU_63	k__Bacteria	p__Actinobacteriota	c__Coriobacteriia	o__Coriobacteriales	f__Eggerthellaceae	g__Slackia	NA
OTU_630	k__Bacteria	p__Firmicutes	c__Clostridia	o__Oscillospirales	f__Ruminococcaceae	g__Incertae_Sedis	s__
OTU_631	k__Bacteria	p__Proteobacteria	c__Alphaproteobacteria	o__Sphingomonadales	f__Sphingomonadaceae	g__Novosphingobium	NA
OTU_632	k__Bacteria	p__Proteobacteria	c__Alphaproteobacteria	o__Rhodobacterales	f__Rhodobacteraceae	g__Gemmobacter	NA
OTU_633	k__Bacteria	p__Firmicutes	c__Clostridia	o__Lachnospirales	f__Lachnospiraceae	g__Roseburia	NA
OTU_634	k__Bacteria	p__Firmicutes	c__Bacilli	o__Lactobacillales	f__Streptococcaceae	g__Streptococcus	s__Streptococcus_suis
OTU_635	k__Bacteria	p__Firmicutes	c__Clostridia	o__Lachnospirales	f__Lachnospiraceae	NA	NA
OTU_636	k__Bacteria	p__Firmicutes	c__Clostridia	o__Peptostreptococcales-Tissierellales	f__Peptostreptococcales-Tissierellales	g__Parvimonas	NA
OTU_637	k__Bacteria	p__Bacteroidota	c__Bacteroidia	o__Bacteroidales	f__Muribaculaceae	g__Muribaculaceae	s__
OTU_638	k__Bacteria	p__Desulfobacterota	c__Desulfovibrionia	o__Desulfovibrionales	f__Desulfovibrionaceae	g__Mailhella	s__Desulfovibrio_sp.
OTU_639	k__Bacteria	p__Cyanobacteria	c__Vampirivibrionia	o__Gastranaerophilales	f__Gastranaerophilales	g__Gastranaerophilales	s__
OTU_64	k__Bacteria	p__Bacteroidota	c__Bacteroidia	o__Bacteroidales	f__Tannerellaceae	g__Parabacteroides	s__Parabacteroides_merdae
OTU_640	k__Bacteria	p__Bacteroidota	c__Kapabacteria	o__Kapabacteriales	f__Kapabacteriales	g__Kapabacteriales	s__Chlorobi_bacterium
OTU_641	k__Bacteria	p__Firmicutes	c__Bacilli	o__Erysipelotrichales	f__Erysipelotrichaceae	g__Solobacterium	s__Solobacterium_moorei
OTU_642	k__Bacteria	p__Firmicutes	c__Clostridia	o__Lachnospirales	f__Lachnospiraceae	g__Lachnospiraceae_NK4A136_group	s__
OTU_643	k__Bacteria	p__Bacteroidota	c__Bacteroidia	o__Bacteroidales	f__Muribaculaceae	g__Muribaculaceae	s__
OTU_644	k__Bacteria	p__Actinobacteriota	c__Actinobacteria	o__Micrococcales	f__Intrasporangiaceae	NA	NA
OTU_645	k__Bacteria	p__Firmicutes	c__Clostridia	o__Peptostreptococcales-Tissierellales	f__Peptostreptococcales-Tissierellales	g__Anaerococcus	NA
OTU_646	k__Bacteria	p__Firmicutes	c__Clostridia	o__Peptostreptococcales-Tissierellales	f__Anaerovoracaceae	g__Family_XIII_UCG-001	s__
OTU_647	k__Bacteria	p__Fusobacteriota	c__Fusobacteriia	o__Fusobacteriales	f__Fusobacteriaceae	g__Fusobacterium	s__Fusobacterium_nucleatum
OTU_648	k__Bacteria	p__Myxococcota	c__Polyangia	o__Haliangiales	f__Haliangiaceae	g__Haliangium	s__
OTU_649	k__Bacteria	p__Bacteroidota	c__Bacteroidia	o__Bacteroidales	f__Muribaculaceae	g__Muribaculaceae	s__
OTU_65	k__Bacteria	p__Bacteroidota	c__Bacteroidia	o__Bacteroidales	f__Muribaculaceae	g__Muribaculaceae	s__
OTU_650	k__Bacteria	p__Myxococcota	c__Polyangia	o__Polyangiales	f__Polyangiaceae	g__Minicystis	s__
OTU_651	k__Bacteria	p__Actinobacteriota	c__Coriobacteriia	o__Coriobacteriales	NA	NA	NA
OTU_652	k__Bacteria	p__Firmicutes	c__Clostridia	o__Oscillospirales	f__UCG-010	g__UCG-010	s__
OTU_653	k__Bacteria	p__Firmicutes	c__Clostridia	o__Oscillospirales	f__Ruminococcaceae	g__Angelakisella	s__
OTU_654	k__Bacteria	p__Actinobacteriota	c__Actinobacteria	o__Bifidobacteriales	f__Bifidobacteriaceae	g__Bifidobacterium	NA
OTU_655	k__Bacteria	p__Bacteroidota	c__Bacteroidia	o__Bacteroidales	f__Prevotellaceae	NA	NA
OTU_656	k__Bacteria	p__Proteobacteria	c__Gammaproteobacteria	o__Burkholderiales	f__Sutterellaceae	g__Parasutterella	s__
OTU_657	k__Bacteria	p__Actinobacteriota	c__Actinobacteria	o__Frankiales	f__Geodermatophilaceae	g__Blastococcus	NA
OTU_658	k__Bacteria	p__Firmicutes	c__Clostridia	o__Oscillospirales	f__Ruminococcaceae	NA	NA
OTU_659	k__Bacteria	p__Actinobacteriota	c__Coriobacteriia	o__Coriobacteriales	f__Eggerthellaceae	NA	NA
OTU_66	k__Bacteria	p__Bacteroidota	c__Bacteroidia	o__Bacteroidales	f__Bacteroidaceae	g__Bacteroides	s__Bacteroides_coprophilus
OTU_660	k__Bacteria	p__Bacteroidota	c__Bacteroidia	o__Bacteroidales	f__Muribaculaceae	g__Muribaculaceae	s__
OTU_661	k__Bacteria	p__Actinobacteriota	c__Actinobacteria	o__Propionibacteriales	f__Nocardioidaceae	g__Nocardioides	NA
OTU_662	k__Bacteria	p__Firmicutes	c__Bacilli	o__Staphylococcales	f__Gemellaceae	g__Gemella	s__
OTU_663	k__Bacteria	p__Actinobacteriota	c__Coriobacteriia	o__Coriobacteriales	f__Atopobiaceae	NA	NA
OTU_664	k__Archaea	p__Euryarchaeota	c__Methanobacteria	o__Methanobacteriales	f__Methanobacteriaceae	g__Methanobrevibacter	NA
OTU_665	k__Bacteria	p__Proteobacteria	c__Alphaproteobacteria	o__Caulobacterales	f__Caulobacteraceae	g__Brevundimonas	s__Brevundimonas_diminuta
OTU_666	k__Bacteria	p__Bacteroidota	c__Bacteroidia	o__Bacteroidales	f__Prevotellaceae	g__	s__
OTU_667	k__Bacteria	p__Fusobacteriota	c__Fusobacteriia	o__Fusobacteriales	f__Fusobacteriaceae	g__Fusobacterium	NA
OTU_668	k__Bacteria	p__Gemmatimonadota	c__Gemmatimonadetes	o__Gemmatimonadales	f__Gemmatimonadaceae	g__Gemmatimonas	s__
OTU_669	k__Bacteria	p__Actinobacteriota	c__Coriobacteriia	o__Coriobacteriales	f__Atopobiaceae	g__Olsenella	s__
OTU_67	k__Bacteria	p__Actinobacteriota	c__Coriobacteriia	o__Coriobacteriales	f__Eggerthellaceae	g__Parvibacter	s__
OTU_670	k__Bacteria	p__Actinobacteriota	c__Actinobacteria	o__Propionibacteriales	f__Propionibacteriaceae	g__Microlunatus	NA
OTU_671	k__Bacteria	p__Deinococcota	c__Deinococci	o__Deinococcales	f__Deinococcaceae	g__Deinococcus	s__Deinococcus_aetherius
OTU_672	k__Bacteria	p__Firmicutes	c__Bacilli	o__RF39	f__RF39	g__RF39	s__
OTU_673	k__Bacteria	p__Firmicutes	c__Clostridia	o__Oscillospirales	f__UCG-010	g__UCG-010	s__
OTU_674	k__Bacteria	p__Firmicutes	c__Clostridia	o__Oscillospirales	NA	NA	NA
OTU_675	k__Bacteria	p__Bacteroidota	c__Bacteroidia	o__Chitinophagales	f__Chitinophagaceae	g__Niabella	s__
OTU_676	k__Bacteria	p__Bacteroidota	c__Bacteroidia	o__Bacteroidales	f__Muribaculaceae	g__Muribaculaceae	s__
OTU_677	k__Bacteria	p__Actinobacteriota	c__Coriobacteriia	o__Coriobacteriales	f__Eggerthellaceae	g__Enterorhabdus	s__
OTU_678	k__Bacteria	p__Firmicutes	c__Clostridia	o__Oscillospirales	f__Oscillospiraceae	NA	NA
OTU_679	k__Bacteria	p__Proteobacteria	c__Gammaproteobacteria	o__Burkholderiales	f__MWH-UniP1_aquatic_group	g__MWH-UniP1_aquatic_group	s__
OTU_68	k__Bacteria	p__Firmicutes	c__Clostridia	o__Oscillospirales	f__Ruminococcaceae	g__Negativibacillus	s__
OTU_680	k__Bacteria	p__Firmicutes	c__Clostridia	o__Lachnospirales	f__Lachnospiraceae	NA	NA
OTU_681	k__Bacteria	p__Firmicutes	c__Bacilli	o__Erysipelotrichales	f__Erysipelotrichaceae	g__Holdemanella	s__
OTU_682	k__Bacteria	p__Bacteroidota	c__Bacteroidia	o__Bacteroidales	f__Muribaculaceae	g__Muribaculaceae	s__
OTU_683	k__Bacteria	p__Firmicutes	c__Bacilli	o__Erysipelotrichales	f__Erysipelotrichaceae	g__Solobacterium	s__
OTU_684	k__Bacteria	p__Firmicutes	c__Bacilli	o__RF39	f__RF39	g__RF39	s__
OTU_685	k__Bacteria	p__Proteobacteria	c__Gammaproteobacteria	o__Burkholderiales	f__Comamonadaceae	g__Pelomonas	NA
OTU_686	k__Bacteria	p__Firmicutes	c__Clostridia	o__Lachnospirales	f__Lachnospiraceae	g__Lachnoclostridium	NA
OTU_687	k__Bacteria	p__Firmicutes	c__Clostridia	o__Lachnospirales	f__Lachnospiraceae	NA	NA
OTU_688	k__Bacteria	p__Bacteroidota	c__Bacteroidia	o__Flavobacteriales	f__Weeksellaceae	NA	NA
OTU_689	k__Bacteria	p__Firmicutes	c__Clostridia	o__Lachnospirales	f__Lachnospiraceae	g__Blautia	NA
OTU_69	k__Bacteria	p__Firmicutes	c__Negativicutes	o__Veillonellales-Selenomonadales	f__Veillonellaceae	g__Allisonella	s__
OTU_690	k__Bacteria	p__Cyanobacteria	c__Vampirivibrionia	o__Gastranaerophilales	f__Gastranaerophilales	g__Gastranaerophilales	s__
OTU_691	k__Bacteria	p__Firmicutes	c__Clostridia	o__Christensenellales	f__Christensenellaceae	g__Christensenellaceae_R-7_group	s__bacterium_YE57
OTU_692	k__Bacteria	p__Proteobacteria	c__Alphaproteobacteria	o__Rhodospirillales	f__	g__	s__
OTU_693	k__Bacteria	p__Actinobacteriota	c__Actinobacteria	o__Corynebacteriales	f__Mycobacteriaceae	g__Mycobacterium	NA
OTU_694	k__Bacteria	p__Actinobacteriota	c__Actinobacteria	o__Corynebacteriales	f__Corynebacteriaceae	g__Corynebacterium	s__Corynebacterium_mustelae
OTU_695	k__Bacteria	p__Firmicutes	c__Clostridia	o__Lachnospirales	f__Lachnospiraceae	NA	NA
OTU_696	k__Bacteria	p__Planctomycetota	c__Planctomycetes	o__Gemmatales	f__Gemmataceae	g__	NA
OTU_697	k__Bacteria	p__Firmicutes	c__Clostridia	o__Lachnospirales	f__Lachnospiraceae	NA	NA
OTU_698	k__Bacteria	p__Deinococcota	c__Deinococci	o__Deinococcales	f__Deinococcaceae	g__Deinococcus	s__Deinococcus_budaensis
OTU_699	k__Bacteria	p__Firmicutes	c__Bacilli	o__Erysipelotrichales	f__Erysipelotrichaceae	g__Allobaculum	s__
OTU_7	k__Bacteria	p__Firmicutes	c__Clostridia	o__Oscillospirales	f__Ruminococcaceae	g__Faecalibacterium	NA
OTU_70	k__Bacteria	p__Firmicutes	c__Clostridia	o__Clostridiales	f__Clostridiaceae	g__Clostridium_sensu_stricto_1	s__Clostridium_perfringens
OTU_700	k__Bacteria	p__Firmicutes	c__Bacilli	o__Lactobacillales	f__Lactobacillaceae	g__Lactobacillus	NA
OTU_701	k__Bacteria	p__Firmicutes	c__Bacilli	o__Lactobacillales	f__Leuconostocaceae	g__Leuconostoc	s__Leuconostoc_mesenteroides
OTU_702	k__Bacteria	p__Actinobacteriota	c__Actinobacteria	o__Pseudonocardiales	f__Pseudonocardiaceae	g__Pseudonocardia	NA
OTU_703	k__Bacteria	p__Methylomirabilota	c__Methylomirabilia	o__Methylomirabilales	f__Methylomirabilaceae	g__Sh765B-TzT-35	s__
OTU_704	k__Bacteria	p__Firmicutes	c__Clostridia	o__Lachnospirales	f__Lachnospiraceae	g__Blautia	NA
OTU_705	k__Bacteria	p__Proteobacteria	c__Alphaproteobacteria	o__Rhizobiales	f__Rhizobiaceae	g__Pseudochrobactrum	s__Pseudochrobactrum_sp.
OTU_706	k__Bacteria	p__Firmicutes	c__Clostridia	o__Peptococcales	f__Peptococcaceae	g__	s__
OTU_707	k__Bacteria	p__Bacteroidota	c__Bacteroidia	o__Bacteroidales	f__Muribaculaceae	g__Muribaculaceae	s__
OTU_708	k__Bacteria	p__Bacteroidota	c__Bacteroidia	o__Bacteroidales	f__Prevotellaceae	g__Prevotella	NA
OTU_709	k__Bacteria	p__Bacteroidota	c__Bacteroidia	o__Bacteroidales	f__Muribaculaceae	g__Muribaculaceae	s__
OTU_71	k__Bacteria	p__Firmicutes	c__Clostridia	o__Lachnospirales	f__Lachnospiraceae	g__Fusicatenibacter	s__
OTU_710	k__Bacteria	p__Firmicutes	c__Bacilli	o__Bacillales	f__Bacillaceae	g__Bacillus	NA
OTU_711	k__Bacteria	p__Actinobacteriota	c__Coriobacteriia	o__Coriobacteriales	f__Eggerthellaceae	g__Gordonibacter	s__Gordonibacter_pamelaeae
OTU_712	k__Bacteria	p__Firmicutes	c__Clostridia	o__Lachnospirales	f__Defluviitaleaceae	g__Defluviitaleaceae_UCG-011	s__
OTU_713	k__Bacteria	p__Firmicutes	NA	NA	NA	NA	NA
OTU_714	k__Bacteria	p__Fusobacteriota	c__Fusobacteriia	o__Fusobacteriales	f__Fusobacteriaceae	g__Fusobacterium	s__Bacillus_bogoriensis
OTU_715	k__Bacteria	p__Firmicutes	c__Clostridia	o__Oscillospirales	f__Ruminococcaceae	g__Incertae_Sedis	s__
OTU_716	k__Bacteria	p__Bacteroidota	c__Bacteroidia	o__Bacteroidales	f__Bacteroidaceae	g__Bacteroides	s__Bacteroides_salanitronis
OTU_717	k__Bacteria	p__Firmicutes	c__Bacilli	o__RF39	f__RF39	g__RF39	s__
OTU_718	k__Bacteria	p__Bacteroidota	c__Bacteroidia	o__Bacteroidales	f__Muribaculaceae	g__Muribaculaceae	s__
OTU_719	k__Bacteria	p__Firmicutes	c__Clostridia	o__Peptococcales	f__Peptococcaceae	g__Peptococcus	s__Peptococcus_sp.
OTU_72	k__Bacteria	p__Firmicutes	c__Clostridia	o__Lachnospirales	f__Lachnospiraceae	g__Agathobacter	s__Eubacterium_rectale
OTU_720	k__Bacteria	p__Bacteroidota	c__Bacteroidia	o__Bacteroidales	f__Marinifilaceae	g__Butyricimonas	s__
OTU_721	k__Bacteria	p__Firmicutes	c__Bacilli	o__Lactobacillales	f__Carnobacteriaceae	g__Atopostipes	NA
OTU_722	k__Bacteria	p__Actinobacteriota	c__Actinobacteria	o__Bifidobacteriales	f__Bifidobacteriaceae	g__Bifidobacterium	NA
OTU_723	k__Bacteria	p__Firmicutes	c__Bacilli	o__Lactobacillales	f__Streptococcaceae	g__Streptococcus	NA
OTU_724	k__Bacteria	p__Firmicutes	c__Clostridia	o__Monoglobales	f__Monoglobaceae	g__Monoglobus	s__
OTU_725	k__Bacteria	p__Bacteroidota	c__Bacteroidia	o__Bacteroidales	f__Muribaculaceae	g__Muribaculaceae	s__
OTU_726	k__Bacteria	p__Firmicutes	c__Clostridia	o__Peptostreptococcales-Tissierellales	f__Anaerovoracaceae	g__Eubacterium_brachy_group	s__
OTU_727	k__Bacteria	p__Firmicutes	c__Bacilli	o__Erysipelotrichales	f__Erysipelatoclostridiaceae	g__Catenibacterium	NA
OTU_728	k__Bacteria	p__Firmicutes	c__Clostridia	o__Lachnospirales	f__Lachnospiraceae	g__Lachnospiraceae_NK4A136_group	NA
OTU_729	k__Bacteria	NA	NA	NA	NA	NA	NA
OTU_73	k__Bacteria	p__Proteobacteria	c__Gammaproteobacteria	o__Pseudomonadales	f__Moraxellaceae	g__Psychrobacter	s__Psychrobacter_celer
OTU_730	k__Bacteria	p__Bacteroidota	c__Bacteroidia	o__Bacteroidales	f__Rikenellaceae	g__Alistipes	s__Alistipes_inops
OTU_731	k__Bacteria	p__Firmicutes	c__Clostridia	o__Clostridia_vadinBB60_group	f__Clostridia_vadinBB60_group	g__Clostridia_vadinBB60_group	NA
OTU_732	k__Bacteria	NA	NA	NA	NA	NA	NA
OTU_733	k__Bacteria	p__Firmicutes	c__Bacilli	o__Lactobacillales	f__Streptococcaceae	g__Streptococcus	s__Streptococcus_parauberis
OTU_734	k__Bacteria	p__Bacteroidota	c__Bacteroidia	o__Bacteroidales	f__Bacteroidaceae	g__Bacteroides	s__Bacteroides_vulgatus
OTU_735	k__Bacteria	p__Bacteroidota	c__Bacteroidia	NA	NA	NA	NA
OTU_736	k__Bacteria	p__Firmicutes	c__Clostridia	o__Lachnospirales	f__Lachnospiraceae	NA	NA
OTU_737	k__Bacteria	p__Firmicutes	c__Clostridia	o__Clostridia_UCG-014	f__Clostridia_UCG-014	g__Clostridia_UCG-014	s__
OTU_738	k__Bacteria	p__Firmicutes	c__Bacilli	o__Bacillales	f__Bacillaceae	g__Bacillus	s__Anoxybacillus_toebii
OTU_739	k__Bacteria	p__Bacteroidota	c__Bacteroidia	o__Bacteroidales	f__Bacteroidaceae	g__Bacteroides	NA
OTU_74	k__Bacteria	p__Fusobacteriota	c__Fusobacteriia	o__Fusobacteriales	f__Fusobacteriaceae	g__Fusobacterium	s__Fusobacterium_necrophorum
OTU_740	k__Bacteria	p__Firmicutes	c__Clostridia	o__Lachnospirales	f__Lachnospiraceae	g__Ruminococcus_torques_group	NA
OTU_741	k__Bacteria	p__Firmicutes	c__Bacilli	o__Lactobacillales	f__Carnobacteriaceae	g__Dolosigranulum	NA
OTU_742	k__Bacteria	p__Actinobacteriota	c__Actinobacteria	o__Frankiales	f__	g__	s__
OTU_743	k__Bacteria	p__Firmicutes	c__Clostridia	o__Oscillospirales	f__UCG-010	g__UCG-010	s__
OTU_744	k__Bacteria	p__Firmicutes	c__Clostridia	o__Lachnospirales	f__Lachnospiraceae	NA	NA
OTU_745	k__Bacteria	p__Firmicutes	c__Clostridia	o__Lachnospirales	f__Lachnospiraceae	NA	NA
OTU_746	k__Bacteria	p__Bacteroidota	c__Bacteroidia	o__Bacteroidales	f__Muribaculaceae	g__Muribaculaceae	s__
OTU_747	k__Bacteria	p__Firmicutes	c__Clostridia	o__Lachnospirales	f__Lachnospiraceae	g__Ruminococcus_gnavus_group	s__Ruminococcus_gnavus
OTU_748	k__Bacteria	p__Bacteroidota	c__Bacteroidia	o__Bacteroidales	f__Muribaculaceae	g__Muribaculaceae	s__
OTU_749	k__Bacteria	p__Bacteroidota	c__Bacteroidia	o__Bacteroidales	f__Barnesiellaceae	g__Coprobacter	s__
OTU_75	k__Bacteria	p__Firmicutes	c__Clostridia	o__Lachnospirales	f__Lachnospiraceae	NA	NA
OTU_750	k__Bacteria	p__Bacteroidota	c__Bacteroidia	o__Bacteroidales	f__Tannerellaceae	g__Parabacteroides	NA
OTU_751	k__Bacteria	p__Firmicutes	c__Clostridia	o__Clostridia_UCG-014	f__Clostridia_UCG-014	g__Clostridia_UCG-014	s__
OTU_752	k__Bacteria	p__Firmicutes	c__Clostridia	o__Lachnospirales	f__Lachnospiraceae	g__Sellimonas	s__
OTU_753	k__Bacteria	p__Firmicutes	c__Clostridia	o__Oscillospirales	f__Oscillospiraceae	NA	NA
OTU_754	k__Bacteria	p__Firmicutes	c__Clostridia	o__Peptostreptococcales-Tissierellales	f__Anaerovoracaceae	g__Family_XIII_AD3011_group	s__
OTU_755	k__Bacteria	p__Firmicutes	c__Clostridia	o__Lachnospirales	f__Lachnospiraceae	NA	NA
OTU_756	k__Bacteria	p__Firmicutes	c__Clostridia	o__Lachnospirales	f__Lachnospiraceae	g__Lachnospiraceae_UCG-001	s__
OTU_757	k__Bacteria	p__Actinobacteriota	c__Thermoleophilia	o__Solirubrobacterales	f__67-14	g__67-14	s__
OTU_758	k__Bacteria	p__Bacteroidota	c__Bacteroidia	o__Bacteroidales	f__	g__	s__
OTU_759	k__Bacteria	p__Proteobacteria	c__Gammaproteobacteria	o__Burkholderiales	f__Comamonadaceae	NA	NA
OTU_76	k__Bacteria	p__Firmicutes	c__Clostridia	o__Peptostreptococcales-Tissierellales	f__Anaerovoracaceae	g__Eubacterium_brachy_group	s__
OTU_760	k__Bacteria	p__Firmicutes	c__Clostridia	o__Oscillospirales	f__Ethanoligenenaceae	g__Acetanaerobacterium	s__
OTU_761	k__Bacteria	p__Firmicutes	c__Clostridia	o__Clostridiales	f__Clostridiaceae	g__Clostridium_sensu_stricto_1	s__
OTU_762	k__Bacteria	p__Bacteroidota	c__Bacteroidia	o__Bacteroidales	f__Muribaculaceae	g__Muribaculaceae	NA
OTU_763	k__Bacteria	p__Bacteroidota	c__Bacteroidia	o__Bacteroidales	f__Muribaculaceae	g__Muribaculaceae	s__
OTU_764	k__Bacteria	p__Bacteroidota	c__Bacteroidia	o__Bacteroidales	f__Prevotellaceae	g__Paraprevotella	NA
OTU_765	k__Bacteria	p__Actinobacteriota	c__Actinobacteria	NA	NA	NA	NA
OTU_766	k__Bacteria	p__Actinobacteriota	c__Actinobacteria	o__Propionibacteriales	f__Propionibacteriaceae	g__Brooklawnia	s__
OTU_767	k__Bacteria	p__Bacteroidota	c__Bacteroidia	o__Bacteroidales	f__Marinifilaceae	g__Odoribacter	s__
OTU_768	k__Bacteria	p__Firmicutes	c__Clostridia	o__Christensenellales	f__Christensenellaceae	g__Christensenellaceae_R-7_group	s__
OTU_769	k__Bacteria	p__Bacteroidota	c__Bacteroidia	o__Bacteroidales	f__Prevotellaceae	g__Alloprevotella	s__
OTU_77	k__Bacteria	p__Bacteroidota	c__Bacteroidia	o__Bacteroidales	f__Prevotellaceae	g__Prevotellaceae_Ga6A1_group	s__
OTU_770	k__Bacteria	p__Firmicutes	c__Bacilli	o__RF39	f__RF39	g__RF39	s__
OTU_771	k__Bacteria	p__Firmicutes	c__Bacilli	o__Erysipelotrichales	f__Erysipelotrichaceae	NA	NA
OTU_772	k__Bacteria	p__Firmicutes	c__Bacilli	o__Erysipelotrichales	f__Erysipelotrichaceae	g__Turicibacter	NA
OTU_773	k__Bacteria	p__Proteobacteria	c__Gammaproteobacteria	o__Enterobacterales	f__Enterobacteriaceae	g__Escherichia-Shigella	NA
OTU_774	k__Bacteria	p__Firmicutes	c__Clostridia	NA	NA	NA	NA
OTU_775	k__Bacteria	p__Firmicutes	c__Bacilli	o__Erysipelotrichales	f__Erysipelotrichaceae	g__Dielma	s__Dielma_fastidiosa
OTU_776	k__Bacteria	p__Bacteroidota	c__Bacteroidia	o__Bacteroidales	f__Prevotellaceae	g__	s__Prevotella_sp.
OTU_777	k__Bacteria	p__Firmicutes	c__Clostridia	o__Lachnospirales	f__Lachnospiraceae	g__Marvinbryantia	s__
OTU_778	k__Bacteria	p__Actinobacteriota	c__Actinobacteria	o__Corynebacteriales	f__Nocardiaceae	g__Gordonia	NA
OTU_779	k__Bacteria	p__Firmicutes	c__Clostridia	o__Monoglobales	f__Monoglobaceae	g__Monoglobus	s__
OTU_78	k__Bacteria	p__Firmicutes	c__Clostridia	o__Oscillospirales	f__Eubacterium_coprostanoligenes_group	g__Eubacterium_coprostanoligenes_group	s__
OTU_780	k__Bacteria	p__Firmicutes	c__Clostridia	o__Oscillospirales	f__Ruminococcaceae	NA	NA
OTU_781	k__Bacteria	p__Firmicutes	c__Negativicutes	o__Acidaminococcales	f__Acidaminococcaceae	g__Phascolarctobacterium	s__
OTU_782	k__Bacteria	p__Firmicutes	c__Clostridia	o__Oscillospirales	f__Oscillospiraceae	NA	NA
OTU_783	k__Bacteria	p__Firmicutes	c__Clostridia	o__Oscillospirales	f__Oscillospiraceae	g__UCG-003	s__
OTU_784	k__Bacteria	p__Firmicutes	c__Clostridia	o__Oscillospirales	f__Ruminococcaceae	g__Incertae_Sedis	s__Clostridium_leptum
OTU_785	k__Bacteria	p__Firmicutes	c__Clostridia	o__Lachnospirales	f__Lachnospiraceae	g__Ruminococcus_gauvreauii_group	s__
OTU_786	k__Bacteria	p__Bacteroidota	c__Bacteroidia	o__Cytophagales	f__Hymenobacteraceae	g__Hymenobacter	s__Hymenobacter_swuensis
OTU_787	k__Bacteria	NA	NA	NA	NA	NA	NA
OTU_788	k__Bacteria	p__Firmicutes	c__Clostridia	o__Lachnospirales	f__Lachnospiraceae	NA	NA
OTU_789	k__Bacteria	p__Firmicutes	c__Clostridia	o__Lachnospirales	f__Lachnospiraceae	g__Blautia	NA
OTU_79	k__Bacteria	p__Firmicutes	c__Clostridia	o__Lachnospirales	f__Lachnospiraceae	g__Lachnospira	s__
OTU_790	k__Bacteria	p__Firmicutes	c__Clostridia	o__Peptococcales	f__Peptococcaceae	g__Peptococcus	s__
OTU_791	k__Bacteria	p__Actinobacteriota	c__Coriobacteriia	o__Coriobacteriales	f__Coriobacteriaceae	g__Collinsella	NA
OTU_792	k__Bacteria	p__Firmicutes	c__Bacilli	o__Lactobacillales	f__Listeriaceae	g__Brochothrix	s__Brochothrix_thermosphacta
OTU_793	k__Bacteria	p__Bacteroidota	c__Bacteroidia	o__Bacteroidales	f__Prevotellaceae	g__Prevotellaceae_UCG-001	NA
OTU_794	k__Bacteria	p__Proteobacteria	c__Alphaproteobacteria	o__Rhodospirillales	f__	g__	s__
OTU_795	k__Bacteria	p__Firmicutes	c__Clostridia	o__Clostridia_vadinBB60_group	f__Clostridia_vadinBB60_group	g__Clostridia_vadinBB60_group	s__
OTU_796	k__Bacteria	p__Actinobacteriota	c__Actinobacteria	o__Euzebyales	f__Euzebyaceae	g__	s__Actinobacteria_bacterium
OTU_797	k__Bacteria	p__Firmicutes	c__Clostridia	o__Peptostreptococcales-Tissierellales	f__Anaerovoracaceae	g__Eubacterium_nodatum_group	NA
OTU_798	k__Bacteria	p__Bacteroidota	c__Bacteroidia	o__Bacteroidales	f__Muribaculaceae	g__Muribaculaceae	s__
OTU_799	k__Bacteria	p__Firmicutes	c__Clostridia	o__Oscillospirales	f__UCG-010	g__UCG-010	s__
OTU_8	k__Bacteria	p__Bacteroidota	c__Bacteroidia	o__Bacteroidales	f__Bacteroidaceae	g__Bacteroides	NA
OTU_80	k__Bacteria	p__Firmicutes	c__Clostridia	o__Oscillospirales	f__Ruminococcaceae	NA	NA
OTU_800	k__Bacteria	p__Firmicutes	c__Clostridia	o__Oscillospirales	f__Oscillospiraceae	NA	NA
OTU_801	k__Bacteria	p__Firmicutes	c__Clostridia	o__Lachnospirales	f__Lachnospiraceae	NA	NA
OTU_802	k__Bacteria	p__Actinobacteriota	c__Actinobacteria	o__Corynebacteriales	f__Corynebacteriaceae	g__Corynebacterium	s__Corynebacterium_kroppenstedtii
OTU_803	k__Bacteria	p__Firmicutes	c__Bacilli	o__Erysipelotrichales	f__Erysipelotrichaceae	g__	s__
OTU_804	k__Bacteria	p__Firmicutes	c__Bacilli	o__Lactobacillales	f__Lactobacillaceae	g__Lactobacillus	NA
OTU_805	k__Bacteria	p__Firmicutes	c__Clostridia	o__Christensenellales	f__Christensenellaceae	g__Christensenellaceae_R-7_group	s__bacterium_YE57
OTU_806	k__Bacteria	p__Firmicutes	c__Bacilli	o__Erysipelotrichales	f__Erysipelatoclostridiaceae	g__Asteroleplasma	s__
OTU_807	k__Bacteria	p__Firmicutes	c__Clostridia	o__Lachnospirales	f__Lachnospiraceae	g__GCA-900066575	s__
OTU_808	k__Bacteria	p__Firmicutes	c__Clostridia	o__Christensenellales	f__Christensenellaceae	g__Christensenellaceae_R-7_group	s__
OTU_809	k__Bacteria	NA	NA	NA	NA	NA	NA
OTU_81	k__Bacteria	p__Campilobacterota	c__Campylobacteria	o__Campylobacterales	f__Helicobacteraceae	g__Helicobacter	NA
OTU_810	k__Bacteria	p__Firmicutes	c__Bacilli	o__Erysipelotrichales	f__Erysipelatoclostridiaceae	g__Catenibacterium	NA
OTU_811	k__Bacteria	p__Firmicutes	c__Bacilli	o__Erysipelotrichales	f__Erysipelatoclostridiaceae	g__Candidatus_Stoquefichus	s__
OTU_812	k__Bacteria	p__Firmicutes	c__Bacilli	o__Lactobacillales	f__Streptococcaceae	g__Streptococcus	NA
OTU_813	k__Bacteria	p__Bacteroidota	c__Bacteroidia	o__Bacteroidales	f__Muribaculaceae	g__Muribaculaceae	s__
OTU_814	k__Bacteria	p__Bacteroidota	c__Bacteroidia	o__Cytophagales	f__Hymenobacteraceae	g__Pontibacter	NA
OTU_815	k__Bacteria	p__Firmicutes	c__Clostridia	o__Peptostreptococcales-Tissierellales	f__Peptostreptococcaceae	NA	NA
OTU_816	k__Bacteria	p__Firmicutes	c__Clostridia	o__Clostridia_UCG-014	f__Clostridia_UCG-014	g__Clostridia_UCG-014	s__
OTU_817	k__Bacteria	p__Firmicutes	c__Clostridia	o__Lachnospirales	f__Lachnospiraceae	g__Blautia	NA
OTU_818	k__Bacteria	p__Proteobacteria	c__Gammaproteobacteria	o__Burkholderiales	f__Sutterellaceae	g__Sutterella	s__
OTU_819	k__Bacteria	p__Actinobacteriota	c__Actinobacteria	o__Propionibacteriales	f__Nocardioidaceae	g__Marmoricola	NA
OTU_82	k__Bacteria	p__Firmicutes	c__Bacilli	o__RF39	f__RF39	g__RF39	s__
OTU_820	k__Bacteria	p__Actinobacteriota	c__Actinobacteria	o__Actinomycetales	f__Actinomycetaceae	g__Actinomyces	s__Gleimia_coleocanis
OTU_821	k__Bacteria	NA	NA	NA	NA	NA	NA
OTU_822	k__Bacteria	p__Firmicutes	c__Clostridia	o__Christensenellales	f__Christensenellaceae	g__Christensenellaceae_R-7_group	s__
OTU_823	k__Bacteria	p__Bacteroidota	c__Bacteroidia	o__Bacteroidales	f__Rikenellaceae	g__Rikenellaceae_RC9_gut_group	s__
OTU_824	k__Bacteria	p__Firmicutes	c__Clostridia	o__Oscillospirales	f__Ruminococcaceae	NA	NA
OTU_825	k__Bacteria	p__Firmicutes	c__Clostridia	o__Oscillospirales	f__Ruminococcaceae	NA	NA
OTU_826	k__Bacteria	p__Firmicutes	c__Clostridia	o__Lachnospirales	f__Lachnospiraceae	NA	NA
OTU_827	k__Bacteria	p__Proteobacteria	c__Alphaproteobacteria	o__Rhizobiales	f__Xanthobacteraceae	NA	NA
OTU_828	k__Bacteria	p__Firmicutes	c__Clostridia	o__Christensenellales	f__Christensenellaceae	g__Christensenellaceae_R-7_group	s__
OTU_829	k__Bacteria	p__Actinobacteriota	c__Coriobacteriia	o__Coriobacteriales	f__Eggerthellaceae	NA	NA
OTU_83	k__Bacteria	p__Firmicutes	c__Bacilli	o__Lactobacillales	f__Lactobacillaceae	g__Lactobacillus	s__Lactobacillus_reuteri
OTU_830	k__Bacteria	p__Proteobacteria	c__Alphaproteobacteria	o__Sphingomonadales	f__Sphingomonadaceae	g__Sphingomonas	s__Sphingomonas_faeni
OTU_831	k__Bacteria	p__Firmicutes	c__Clostridia	o__Oscillospirales	f__Ruminococcaceae	g__Pygmaiobacter	s__
OTU_832	k__Bacteria	p__Firmicutes	c__Clostridia	o__Oscillospirales	f__UCG-010	g__UCG-010	s__
OTU_833	k__Bacteria	p__Firmicutes	c__Clostridia	o__Clostridia	f__Hungateiclostridiaceae	g__HN-HF0106	s__
OTU_834	k__Bacteria	p__Bacteroidota	c__Bacteroidia	o__Bacteroidales	f__Prevotellaceae	g__Alloprevotella	NA
OTU_835	k__Bacteria	p__Firmicutes	c__Bacilli	o__Lactobacillales	f__Streptococcaceae	g__Streptococcus	NA
OTU_836	k__Bacteria	p__Firmicutes	c__Clostridia	o__Oscillospirales	f__Ruminococcaceae	g__Anaerotruncus	s__
OTU_837	k__Bacteria	p__Bacteroidota	c__Bacteroidia	o__Bacteroidales	f__Muribaculaceae	g__Muribaculaceae	s__
OTU_838	k__Bacteria	p__Bacteroidota	c__Bacteroidia	o__Bacteroidales	f__Bacteroidaceae	g__Bacteroides	NA
OTU_839	k__Bacteria	p__Firmicutes	c__Bacilli	o__RF39	f__RF39	g__RF39	s__
OTU_84	k__Bacteria	p__Firmicutes	c__Bacilli	o__Erysipelotrichales	f__Erysipelatoclostridiaceae	g__Erysipelatoclostridium	s__
OTU_840	k__Bacteria	p__Firmicutes	c__Clostridia	o__Lachnospirales	f__Lachnospiraceae	NA	NA
OTU_841	k__Bacteria	p__Actinobacteriota	c__Actinobacteria	o__Micrococcales	f__Microbacteriaceae	g__Microbacterium	NA
OTU_842	k__Bacteria	p__Firmicutes	c__Bacilli	o__Erysipelotrichales	f__Erysipelatoclostridiaceae	g__Erysipelotrichaceae_UCG-003	NA
OTU_843	k__Bacteria	NA	NA	NA	NA	NA	NA
OTU_844	k__Bacteria	p__Bacteroidota	c__Bacteroidia	o__Bacteroidales	f__Rikenellaceae	g__Rikenellaceae_RC9_gut_group	s__
OTU_845	k__Bacteria	p__Proteobacteria	c__Gammaproteobacteria	o__Cardiobacteriales	f__Wohlfahrtiimonadaceae	g__Ignatzschineria	s__Ignatzschineria_sp.
OTU_846	k__Bacteria	p__Firmicutes	c__Clostridia	o__Lachnospirales	f__Lachnospiraceae	NA	NA
OTU_847	k__Bacteria	p__Firmicutes	c__Clostridia	o__Oscillospirales	f__Ruminococcaceae	NA	NA
OTU_848	k__Bacteria	p__Firmicutes	c__Clostridia	o__Lachnospirales	f__Lachnospiraceae	NA	NA
OTU_849	k__Bacteria	p__Bacteroidota	c__Bacteroidia	o__Bacteroidales	f__Bacteroidaceae	g__Bacteroides	NA
OTU_85	k__Bacteria	p__Firmicutes	c__Bacilli	o__Erysipelotrichales	f__Erysipelotrichaceae	g__	s__
OTU_850	k__Bacteria	p__Proteobacteria	c__Alphaproteobacteria	o__Rickettsiales	f__Mitochondria	g__Mitochondria	s__Nicotiana_tabacum
OTU_851	k__Bacteria	p__Desulfobacterota	c__Desulfovibrionia	o__Desulfovibrionales	f__Desulfovibrionaceae	NA	NA
OTU_852	k__Bacteria	p__Proteobacteria	c__Gammaproteobacteria	o__Aeromonadales	f__Succinivibrionaceae	g__Anaerobiospirillum	s__Anaerobiospirillum_succiniciproducens
OTU_853	k__Bacteria	p__Firmicutes	c__Clostridia	o__Lachnospirales	f__Lachnospiraceae	NA	NA
OTU_854	k__Bacteria	p__Firmicutes	c__Bacilli	o__Lactobacillales	NA	NA	NA
OTU_855	k__Bacteria	p__Bacteroidota	c__Bacteroidia	o__Bacteroidales	f__Muribaculaceae	g__Muribaculaceae	s__
OTU_856	k__Bacteria	p__Firmicutes	c__Clostridia	o__Peptostreptococcales-Tissierellales	f__Peptostreptococcaceae	g__Peptoclostridium	NA
OTU_857	k__Bacteria	p__Bacteroidota	c__Bacteroidia	o__Bacteroidales	f__Rikenellaceae	g__Alistipes	s__Alistipes_indistinctus
OTU_858	k__Bacteria	p__Actinobacteriota	c__Actinobacteria	o__Streptosporangiales	f__Nocardiopsaceae	g__Thermobifida	s__Thermobifida_fusca
OTU_859	k__Bacteria	p__Bacteroidota	c__Bacteroidia	o__Bacteroidales	f__Muribaculaceae	g__Muribaculaceae	s__
OTU_86	k__Bacteria	p__Firmicutes	c__Clostridia	o__Oscillospirales	f__Butyricicoccaceae	g__Butyricicoccus	s__Butyricicoccus_pullicaecorum
OTU_860	k__Bacteria	p__Firmicutes	c__Bacilli	o__Staphylococcales	f__Staphylococcaceae	g__Staphylococcus	s__Staphylococcus_vitulinus
OTU_861	k__Bacteria	NA	NA	NA	NA	NA	NA
OTU_862	k__Bacteria	p__Firmicutes	c__Clostridia	o__Oscillospirales	f__UCG-010	g__UCG-010	s__
OTU_863	k__Bacteria	p__Firmicutes	c__Bacilli	o__Lactobacillales	f__Aerococcaceae	g__Abiotrophia	s__
OTU_864	k__Bacteria	p__Firmicutes	c__Clostridia	o__Lachnospirales	f__Lachnospiraceae	g__Tyzzerella	NA
OTU_865	k__Bacteria	p__Firmicutes	c__Clostridia	o__Oscillospirales	f__Ruminococcaceae	g__Fournierella	s__
OTU_866	k__Bacteria	p__Spirochaetota	c__Brachyspirae	o__Brachyspirales	f__Brachyspiraceae	g__Brachyspira	NA
OTU_867	k__Bacteria	p__Firmicutes	c__Clostridia	o__Christensenellales	f__Christensenellaceae	g__Christensenellaceae_R-7_group	s__
OTU_868	k__Bacteria	p__Firmicutes	c__Clostridia	o__Lachnospirales	f__Lachnospiraceae	NA	NA
OTU_869	k__Bacteria	p__Proteobacteria	c__Gammaproteobacteria	o__Diplorickettsiales	f__Diplorickettsiaceae	g__Rickettsiella	s__
OTU_87	k__Bacteria	p__Proteobacteria	c__Gammaproteobacteria	o__Burkholderiales	f__Sutterellaceae	g__Parasutterella	s__
OTU_870	k__Bacteria	p__Firmicutes	c__Bacilli	o__Erysipelotrichales	f__Erysipelotrichaceae	g__	s__
OTU_871	k__Bacteria	p__Firmicutes	NA	NA	NA	NA	NA
OTU_872	k__Bacteria	p__Firmicutes	c__Bacilli	o__Erysipelotrichales	f__Erysipelotrichaceae	g__Turicibacter	NA
OTU_873	k__Bacteria	p__Firmicutes	c__Clostridia	o__Oscillospirales	NA	NA	NA
OTU_874	k__Bacteria	p__Firmicutes	c__Clostridia	o__Oscillospirales	f__Clostridium_methylpentosum_group	g__Clostridium_methylpentosum_group	NA
OTU_875	k__Bacteria	p__Actinobacteriota	c__Coriobacteriia	o__Coriobacteriales	f__Eggerthellaceae	NA	NA
OTU_876	k__Bacteria	p__Firmicutes	c__Clostridia	NA	NA	NA	NA
OTU_877	k__Bacteria	p__Firmicutes	c__Clostridia	o__Lachnospirales	f__Lachnospiraceae	NA	NA
OTU_878	k__Bacteria	p__Firmicutes	c__Clostridia	NA	NA	NA	NA
OTU_879	k__Bacteria	p__Bacteroidota	c__Bacteroidia	o__Bacteroidales	f__Bacteroidaceae	g__Bacteroides	NA
OTU_88	k__Bacteria	p__Bacteroidota	c__Bacteroidia	o__Bacteroidales	f__Bacteroidaceae	g__Bacteroides	s__Bacteroides_uniformis
OTU_880	k__Bacteria	p__Bacteroidota	c__Bacteroidia	o__Bacteroidales	NA	NA	NA
OTU_881	k__Bacteria	p__Firmicutes	NA	NA	NA	NA	NA
OTU_882	k__Bacteria	p__Fusobacteriota	c__Fusobacteriia	o__Fusobacteriales	f__Fusobacteriaceae	NA	NA
OTU_883	k__Bacteria	p__Firmicutes	c__Clostridia	o__Lachnospirales	f__Lachnospiraceae	NA	NA
OTU_884	k__Bacteria	p__Bacteroidota	c__Bacteroidia	o__Flavobacteriales	f__Weeksellaceae	NA	NA
OTU_885	k__Bacteria	p__Firmicutes	c__Bacilli	o__Erysipelotrichales	f__Erysipelotrichaceae	g__Allobaculum	s__Allobaculum_stercoricanis
OTU_886	k__Bacteria	p__Actinobacteriota	c__Actinobacteria	o__Corynebacteriales	f__Dietziaceae	g__Dietzia	NA
OTU_887	k__Bacteria	p__Firmicutes	c__Bacilli	o__Lactobacillales	f__Carnobacteriaceae	g__Granulicatella	s__
OTU_888	k__Bacteria	p__Actinobacteriota	c__Actinobacteria	o__Corynebacteriales	f__Corynebacteriaceae	g__Corynebacterium	NA
OTU_889	k__Bacteria	p__Firmicutes	c__Clostridia	o__Monoglobales	f__Monoglobaceae	g__Monoglobus	s__
OTU_89	k__Bacteria	p__Firmicutes	c__Clostridia	o__Oscillospirales	f__Ruminococcaceae	g__Ruminococcus	NA
OTU_890	k__Bacteria	p__Proteobacteria	c__Gammaproteobacteria	o__Xanthomonadales	NA	NA	NA
OTU_891	k__Bacteria	NA	NA	NA	NA	NA	NA
OTU_892	k__Bacteria	p__Firmicutes	c__Clostridia	o__Eubacteriales	f__Eubacteriaceae	g__	s__
OTU_893	k__Bacteria	p__Firmicutes	c__Clostridia	o__Lachnospirales	f__Lachnospiraceae	NA	NA
OTU_894	k__Bacteria	p__Firmicutes	c__Clostridia	o__Oscillospirales	NA	NA	NA
OTU_895	k__Bacteria	p__Firmicutes	c__Clostridia	o__Oscillospirales	f__Ruminococcaceae	g__Ruminococcus	s__
OTU_896	k__Bacteria	p__Proteobacteria	c__Alphaproteobacteria	o__Acetobacterales	f__Acetobacteraceae	g__Craurococcus-Caldovatus	s__
OTU_897	k__Bacteria	p__Firmicutes	c__Negativicutes	o__Veillonellales-Selenomonadales	f__Selenomonadaceae	g__Megamonas	s__Megamonas_hypermegale
OTU_898	k__Bacteria	p__Firmicutes	c__Clostridia	o__Lachnospirales	f__Lachnospiraceae	g__Sellimonas	s__
OTU_899	k__Bacteria	p__Firmicutes	c__Clostridia	o__Oscillospirales	NA	NA	NA
OTU_9	k__Bacteria	p__Firmicutes	c__Bacilli	o__Erysipelotrichales	f__Erysipelotrichaceae	g__Turicibacter	s__
OTU_90	k__Bacteria	p__Bacteroidota	c__Bacteroidia	o__Bacteroidales	f__Bacteroidaceae	g__Bacteroides	s__Bacteroides_caecigallinarum
OTU_900	k__Bacteria	p__Firmicutes	c__Clostridia	o__Oscillospirales	f__Ruminococcaceae	g__Ruminococcus	NA
OTU_901	k__Bacteria	p__Firmicutes	c__Bacilli	o__Bacillales	f__Planococcaceae	g__Savagea	s__
OTU_902	k__Bacteria	p__Bacteroidota	c__Bacteroidia	o__Bacteroidales	f__Muribaculaceae	g__Muribaculaceae	s__
OTU_903	k__Bacteria	p__Proteobacteria	c__Gammaproteobacteria	o__Alteromonadales	f__Alteromonadaceae	g__Alishewanella	s__
OTU_904	k__Bacteria	NA	NA	NA	NA	NA	NA
OTU_905	k__Bacteria	p__Proteobacteria	c__Gammaproteobacteria	o__Burkholderiales	f__Sutterellaceae	g__Sutterella	s__Sutturella_timonensis
OTU_906	k__Bacteria	p__Firmicutes	c__Clostridia	o__Oscillospirales	f__Ruminococcaceae	g__Incertae_Sedis	s__
OTU_907	k__Bacteria	p__Bacteroidota	c__Bacteroidia	o__Bacteroidales	NA	NA	NA
OTU_908	k__Bacteria	p__Firmicutes	c__Clostridia	o__Oscillospirales	f__Ruminococcaceae	g__Fournierella	s__
OTU_909	k__Bacteria	p__Bdellovibrionota	c__Bdellovibrionia	o__Bdellovibrionales	f__Bdellovibrionaceae	g__OM27_clade	s__
OTU_91	k__Bacteria	p__Firmicutes	c__Clostridia	o__Oscillospirales	f__Oscillospiraceae	g__UCG-002	s__
OTU_910	k__Bacteria	p__Fusobacteriota	c__Fusobacteriia	o__Fusobacteriales	f__Fusobacteriaceae	g__Cetobacterium	s__
OTU_911	k__Bacteria	p__Firmicutes	c__Clostridia	o__Oscillospirales	f__Ruminococcaceae	g__	s__
OTU_912	k__Bacteria	p__Actinobacteriota	c__Coriobacteriia	o__Coriobacteriales	f__Atopobiaceae	g__	s__
OTU_913	k__Bacteria	p__Bacteroidota	c__Bacteroidia	o__Bacteroidales	f__Bacteroidaceae	g__Bacteroides	NA
OTU_914	k__Bacteria	p__Firmicutes	c__Bacilli	o__Erysipelotrichales	f__Erysipelotrichaceae	g__Catenisphaera	s__Chlamydia_trachomatis
OTU_915	k__Bacteria	p__Actinobacteriota	c__Coriobacteriia	o__Coriobacteriales	f__Eggerthellaceae	g__Enterorhabdus	s__
OTU_916	k__Bacteria	p__Firmicutes	c__Bacilli	o__Erysipelotrichales	f__Erysipelotrichaceae	g__Turicibacter	NA
OTU_917	k__Bacteria	p__Firmicutes	c__Bacilli	o__Lactobacillales	f__Streptococcaceae	g__Streptococcus	NA
OTU_918	k__Bacteria	p__Firmicutes	c__Negativicutes	o__Veillonellales-Selenomonadales	f__Veillonellaceae	g__Veillonella	s__Veillonella_magna
OTU_919	k__Bacteria	p__Firmicutes	c__Clostridia	o__Christensenellales	f__Christensenellaceae	g__Christensenellaceae_R-7_group	NA
OTU_92	k__Bacteria	p__Actinobacteriota	c__Actinobacteria	o__Corynebacteriales	f__Corynebacteriaceae	g__Corynebacterium	NA
OTU_920	k__Bacteria	p__Firmicutes	c__Clostridia	o__Lachnospirales	f__Lachnospiraceae	g__Lachnospiraceae_NK4A136_group	s__
OTU_921	k__Bacteria	p__Firmicutes	c__Clostridia	o__Lachnospirales	f__Lachnospiraceae	g__Lachnospiraceae_NK4B4_group	s__
OTU_922	k__Bacteria	p__Firmicutes	c__Bacilli	o__RF39	f__RF39	g__RF39	s__
OTU_923	k__Archaea	p__Euryarchaeota	c__Methanobacteria	o__Methanobacteriales	f__Methanobacteriaceae	g__Methanobrevibacter	NA
OTU_924	k__Bacteria	p__Firmicutes	c__Clostridia	o__Lachnospirales	f__Lachnospiraceae	NA	NA
OTU_925	k__Bacteria	p__Actinobacteriota	c__Actinobacteria	o__Streptomycetales	f__Streptomycetaceae	g__Streptomyces	NA
OTU_926	k__Bacteria	p__Firmicutes	c__Bacilli	o__Erysipelotrichales	f__Erysipelatoclostridiaceae	g__Catenibacterium	s__
OTU_927	k__Bacteria	p__Firmicutes	c__Bacilli	o__Lactobacillales	f__Lactobacillaceae	g__Lactobacillus	s__Lactobacillus_murinus
OTU_928	k__Bacteria	p__Acidobacteriota	c__Vicinamibacteria	o__Vicinamibacterales	f__	g__	s__
OTU_929	k__Bacteria	p__Firmicutes	c__Clostridia	o__Lachnospirales	f__Lachnospiraceae	g__A2	s__
OTU_93	k__Bacteria	p__Bacteroidota	c__Bacteroidia	o__Bacteroidales	f__Rikenellaceae	g__Alistipes	s__Alistipes_putredinis
OTU_930	k__Bacteria	p__Proteobacteria	c__Gammaproteobacteria	o__Burkholderiales	f__Comamonadaceae	NA	NA
OTU_931	k__Bacteria	p__Firmicutes	c__Clostridia	o__Oscillospirales	f__Oscillospiraceae	g__Oscillibacter	s__
OTU_932	k__Bacteria	p__Actinobacteriota	c__Coriobacteriia	o__Coriobacteriales	f__Eggerthellaceae	NA	NA
OTU_933	k__Bacteria	p__Firmicutes	c__Clostridia	o__Oscillospirales	NA	NA	NA
OTU_934	k__Bacteria	p__Proteobacteria	c__Gammaproteobacteria	o__Pseudomonadales	f__Moraxellaceae	g__Psychrobacter	NA
OTU_935	k__Bacteria	p__Firmicutes	c__Clostridia	o__Christensenellales	f__Christensenellaceae	g__	s__
OTU_936	k__Bacteria	p__Deinococcota	c__Deinococci	o__Deinococcales	f__Deinococcaceae	g__Deinococcus	NA
OTU_937	k__Bacteria	p__Firmicutes	c__Clostridia	NA	NA	NA	NA
OTU_938	k__Bacteria	p__Firmicutes	c__Clostridia	o__Oscillospirales	NA	NA	NA
OTU_939	k__Bacteria	p__Actinobacteriota	c__Coriobacteriia	o__Coriobacteriales	f__Coriobacteriales_Incertae_Sedis	NA	NA
OTU_94	k__Bacteria	p__Firmicutes	c__Clostridia	o__Oscillospirales	f__Ruminococcaceae	NA	NA
OTU_940	k__Bacteria	p__Bacteroidota	c__Bacteroidia	o__Bacteroidales	f__Prevotellaceae	g__Prevotellaceae_NK3B31_group	s__Prevotella_sp.
OTU_941	k__Bacteria	p__Proteobacteria	c__Gammaproteobacteria	o__Burkholderiales	f__Rhodocyclaceae	NA	NA
OTU_942	k__Bacteria	p__Firmicutes	c__Clostridia	o__Lachnospirales	f__Lachnospiraceae	NA	NA
OTU_943	k__Bacteria	p__Firmicutes	c__Clostridia	o__Christensenellales	f__Christensenellaceae	g__Christensenellaceae_R-7_group	s__
OTU_944	k__Bacteria	p__Verrucomicrobiota	c__Lentisphaeria	o__Victivallales	f__Victivallaceae	g__Victivallis	s__
OTU_945	k__Bacteria	p__Firmicutes	c__Clostridia	o__Lachnospirales	f__Lachnospiraceae	g__Acetatifactor	s__
OTU_946	k__Bacteria	p__Firmicutes	c__Bacilli	o__RF39	f__RF39	g__RF39	s__
OTU_947	k__Bacteria	p__Firmicutes	c__Bacilli	o__Erysipelotrichales	f__Erysipelotrichaceae	g__Faecalitalea	s__Faecalitalea_cylindroides
OTU_948	k__Bacteria	p__Bacteroidota	c__Bacteroidia	o__Bacteroidales	f__Porphyromonadaceae	g__Porphyromonas	s__Porphyromonas_canoris
OTU_949	k__Bacteria	p__Firmicutes	c__Clostridia	o__Christensenellales	f__Christensenellaceae	g__Christensenellaceae_R-7_group	NA
OTU_95	k__Bacteria	p__Firmicutes	c__Clostridia	o__Oscillospirales	f__Ruminococcaceae	g__Subdoligranulum	s__
OTU_950	k__Bacteria	p__Firmicutes	c__Clostridia	o__Oscillospirales	f__Ruminococcaceae	NA	NA
OTU_951	k__Bacteria	p__Firmicutes	c__Bacilli	o__RF39	f__RF39	g__RF39	s__
OTU_952	k__Bacteria	p__Proteobacteria	c__Alphaproteobacteria	o__Rhodobacterales	f__Rhodobacteraceae	g__Rhodobacter	s__Rhodobacter_blasticus
OTU_953	k__Bacteria	p__Firmicutes	c__Clostridia	o__Oscillospirales	f__Oscillospiraceae	g__Colidextribacter	s__Colidextribacter_massiliensis
OTU_954	k__Bacteria	p__Firmicutes	c__Clostridia	o__Oscillospirales	f__Butyricicoccaceae	g__Butyricicoccus	NA
OTU_955	k__Bacteria	p__Proteobacteria	c__Gammaproteobacteria	o__Enterobacterales	f__Morganellaceae	g__Candidatus_Hamiltonella	s__Candidatus_Hamiltonella
OTU_956	k__Bacteria	p__Actinobacteriota	c__Coriobacteriia	o__Coriobacteriales	f__Eggerthellaceae	NA	NA
OTU_957	k__Bacteria	p__Firmicutes	c__Clostridia	o__Oscillospirales	f__Ruminococcaceae	g__Anaerotruncus	NA
OTU_958	k__Bacteria	p__Firmicutes	c__Clostridia	o__Oscillospirales	f__Oscillospiraceae	g__Colidextribacter	s__
OTU_959	k__Bacteria	p__Firmicutes	c__Clostridia	o__Lachnospirales	f__Lachnospiraceae	NA	NA
OTU_96	k__Bacteria	p__Campilobacterota	c__Campylobacteria	o__Campylobacterales	f__Helicobacteraceae	g__Helicobacter	s__Helicobacter_bilis
OTU_960	k__Bacteria	p__Proteobacteria	c__Gammaproteobacteria	o__Oceanospirillales	f__Halomonadaceae	g__Halomonas	NA
OTU_961	k__Bacteria	p__Bacteroidota	c__Bacteroidia	o__Bacteroidales	f__F082	g__F082	s__
OTU_962	k__Bacteria	p__Firmicutes	c__Clostridia	o__Oscillospirales	f__Ruminococcaceae	NA	NA
OTU_963	k__Bacteria	p__Firmicutes	c__Clostridia	o__Oscillospirales	f__Oscillospiraceae	g__UCG-005	s__
OTU_964	k__Bacteria	p__Firmicutes	c__Clostridia	o__Lachnospirales	f__Lachnospiraceae	g__GCA-900066575	s__
OTU_965	k__Bacteria	p__Firmicutes	c__Clostridia	o__Lachnospirales	f__Lachnospiraceae	g__GCA-900066755	s__
OTU_966	k__Bacteria	p__Proteobacteria	c__Alphaproteobacteria	o__Rickettsiales	f__Mitochondria	g__Mitochondria	NA
OTU_967	k__Bacteria	p__Firmicutes	c__Clostridia	o__Lachnospirales	f__Lachnospiraceae	NA	NA
OTU_968	k__Bacteria	p__Firmicutes	c__Clostridia	o__Lachnospirales	f__Lachnospiraceae	NA	NA
OTU_969	k__Bacteria	p__Firmicutes	c__Bacilli	NA	NA	NA	NA
OTU_97	k__Bacteria	p__Firmicutes	c__Clostridia	o__Oscillospirales	f__Ruminococcaceae	g__Subdoligranulum	s__
OTU_970	k__Bacteria	NA	NA	NA	NA	NA	NA
OTU_971	k__Bacteria	p__Firmicutes	c__Bacilli	o__Lactobacillales	f__Lactobacillaceae	g__Lactobacillus	NA
OTU_972	k__Bacteria	p__Firmicutes	c__Clostridia	o__Eubacteriales	f__Eubacteriaceae	g__	s__
OTU_973	k__Bacteria	p__Bacteroidota	c__Bacteroidia	o__Bacteroidales	f__Bacteroidaceae	g__Bacteroides	NA
OTU_974	k__Bacteria	p__Firmicutes	c__Clostridia	o__Lachnospirales	f__Lachnospiraceae	g__Fusicatenibacter	s__
OTU_975	k__Bacteria	p__Firmicutes	c__Clostridia	o__Oscillospirales	f__Ruminococcaceae	g__Paludicola	s__
OTU_976	k__Bacteria	p__Firmicutes	c__Clostridia	o__Lachnospirales	f__Lachnospiraceae	g__A2	s__
OTU_977	k__Bacteria	p__Actinobacteriota	c__Actinobacteria	o__Actinomycetales	f__Actinomycetaceae	g__Flaviflexus	s__
OTU_978	k__Bacteria	p__Actinobacteriota	c__Acidimicrobiia	o__Microtrichales	f__Ilumatobacteraceae	NA	NA
OTU_979	k__Bacteria	p__Firmicutes	c__Clostridia	o__Oscillospirales	f__Oscillospiraceae	NA	NA
OTU_98	k__Bacteria	p__Firmicutes	c__Clostridia	o__Lachnospirales	f__Lachnospiraceae	NA	NA
OTU_980	k__Bacteria	p__Firmicutes	c__Bacilli	o__RF39	f__RF39	g__RF39	s__
OTU_981	k__Bacteria	p__Firmicutes	c__Bacilli	o__Lactobacillales	f__Streptococcaceae	g__Streptococcus	s__Streptococcus_danieliae
OTU_982	k__Bacteria	p__Actinobacteriota	c__Actinobacteria	o__Bifidobacteriales	f__Bifidobacteriaceae	g__Gardnerella	s__Gardnerella_vaginalis
OTU_983	k__Bacteria	p__Proteobacteria	c__Gammaproteobacteria	o__Burkholderiales	f__Burkholderiaceae	g__Lautropia	s__
OTU_984	k__Bacteria	p__Actinobacteriota	c__Coriobacteriia	o__Coriobacteriales	f__Eggerthellaceae	NA	NA
OTU_985	k__Bacteria	p__Proteobacteria	c__Gammaproteobacteria	o__Burkholderiales	f__Neisseriaceae	NA	NA
OTU_986	k__Bacteria	p__Firmicutes	c__Clostridia	o__Peptostreptococcales-Tissierellales	f__Peptostreptococcaceae	g__Peptoclostridium	NA
OTU_987	k__Bacteria	p__Patescibacteria	c__Saccharimonadia	o__Saccharimonadales	NA	NA	NA
OTU_988	k__Bacteria	p__Proteobacteria	c__Alphaproteobacteria	o__Rhizobiales	f__Xanthobacteraceae	g__Xanthobacter	s__
OTU_989	k__Bacteria	p__Proteobacteria	c__Gammaproteobacteria	o__Burkholderiales	f__Oxalobacteraceae	g__Massilia	NA
OTU_99	k__Bacteria	p__Firmicutes	c__Clostridia	o__Lachnospirales	f__Lachnospiraceae	g__Eubacterium_ruminantium_group	s__
OTU_990	k__Bacteria	p__Proteobacteria	c__Gammaproteobacteria	o__Aeromonadales	f__Succinivibrionaceae	NA	NA
OTU_991	k__Bacteria	p__Firmicutes	c__Desulfitobacteriia	o__Desulfitobacteriales	f__Desulfitobacteriaceae	g__Desulfosporosinus	s__
OTU_992	k__Bacteria	p__Firmicutes	c__Negativicutes	o__Veillonellales-Selenomonadales	f__Selenomonadaceae	g__Megamonas	NA
OTU_993	k__Bacteria	p__Actinobacteriota	c__Coriobacteriia	o__Coriobacteriales	f__Coriobacteriaceae	NA	NA
OTU_994	k__Bacteria	p__Firmicutes	c__Clostridia	o__Oscillospirales	f__Ethanoligenenaceae	g__Ethanoligenens	NA
OTU_995	k__Bacteria	p__Firmicutes	NA	NA	NA	NA	NA
OTU_996	k__Bacteria	p__Proteobacteria	c__Gammaproteobacteria	o__Pseudomonadales	f__Pseudomonadaceae	g__Pseudomonas	NA
OTU_997	k__Bacteria	p__Firmicutes	c__Clostridia	o__Lachnospirales	f__Lachnospiraceae	g__Marvinbryantia	NA
OTU_998	k__Bacteria	NA	NA	NA	NA	NA	NA
OTU_999	k__Bacteria	p__Firmicutes	c__Clostridia	o__Clostridiales	f__Clostridiaceae	g__Clostridium_sensu_stricto_1	NA
