# Supplementary material for: Microbiota of healthy dogs demonstrate a significant decrease in richness and changes in specific bacterial groups in response to supplementation with resistant starch, but not psyllium or methylcellulose, in a randomized cross-over trial
Source: Access Microbiol. 2024 May 14;6(5):000774.v4. doi: 10.1099/acmi.0.000774.v4 (PMC11165627; doi:10.1099/acmi.0.000774.v4)
Supplement: Uncited Table S2. [file acmi-6-00774-s003.xlsx]

## Sheet: OTUs
Sample	OTU_1	OTU_10	OTU_100	OTU_1000	OTU_1001	OTU_1002	OTU_1003	OTU_1004	OTU_1005	OTU_1006	OTU_1007	OTU_1008	OTU_1009	OTU_101	OTU_1010	OTU_1011	OTU_1012	OTU_1013	OTU_1014	OTU_1015	OTU_1016	OTU_1017	OTU_1018	OTU_1019	OTU_102	OTU_1020	OTU_1021	OTU_1022	OTU_1023	OTU_1024	OTU_1025	OTU_1026	OTU_1027	OTU_1028	OTU_1029	OTU_103	OTU_1030	OTU_1031	OTU_1032	OTU_1033	OTU_1034	OTU_1035	OTU_1036	OTU_1037	OTU_1038	OTU_1039	OTU_104	OTU_1040	OTU_1041
FS21.B	5636	1005	5	0	0	0	0	0	0	0	11	1	0	5	1	0	0	0	0	0	0	1	0	0	45	0	0	4	0	8	3	0	0	0	66	43	0	0	0	0	0	0	0	0	0	0	0	0	0
FS12.1R	4720	930	4	0	0	0	1	1	0	0	17	0	0	95	0	0	0	0	0	0	0	0	0	0	119	0	0	2	0	7	6	0	0	0	311	119	0	0	0	3	0	0	0	0	0	0	0	0	0
FS08.WO1M	5490	440	77	0	0	0	0	0	0	0	3	0	4	9	0	0	0	0	0	0	0	2	0	0	56	0	0	1	0	5	4	0	0	0	76	42	0	0	0	0	0	0	0	0	0	0	0	0	2
FS09.WO1R	2064	295	0	0	0	0	0	0	0	0	0	0	0	0	0	0	0	0	0	0	0	0	0	0	21	0	0	0	0	3	0	0	0	0	157	0	0	0	0	0	0	0	0	0	0	0	0	0	1
FS03.WO1R	6480	493	40	0	0	0	0	0	0	0	3	0	0	3	0	0	0	0	0	0	0	0	0	0	32	0	0	2	0	23	4	0	0	1	79	37	0	1	0	0	0	0	0	4	0	0	0	0	0
FS07.1P	4925	350	8	0	0	0	0	0	0	0	0	0	0	0	0	0	0	0	0	0	0	0	0	0	1	0	0	0	0	3	0	0	0	0	480	0	0	0	0	0	0	0	0	0	0	0	0	0	0
FS09.1R	1827	249	3	0	0	0	0	0	0	0	22	0	0	359	7	0	0	0	0	0	0	0	0	0	112	0	0	1	0	5	5	0	0	0	556	55	0	0	0	0	0	0	0	0	0	0	0	0	0
FS03.1R	4697	470	0	0	0	0	0	0	0	0	0	0	0	0	1	0	0	0	0	0	0	0	0	0	1	0	0	0	0	52	0	0	0	0	659	0	0	0	0	0	0	0	0	0	0	0	0	0	1
FS14.WO1P	5333	343	6	0	0	0	0	0	0	0	6	0	6	1	0	0	0	1	0	0	0	2	0	1	26	0	0	16	0	38	1	0	0	0	430	66	0	0	0	23	1	0	0	0	0	0	0	0	0
FS16.D	1965	351	5	0	0	0	0	0	0	0	8	0	0	5	0	0	0	0	0	0	0	0	0	2	69	0	0	2	0	43	2	0	0	0	313	76	0	0	2	2	0	0	0	0	0	0	0	0	0
FS14.1P	4662	471	0	2	0	0	0	0	0	0	0	0	0	0	0	0	0	0	0	0	0	0	0	0	3	0	0	1	0	5	0	0	0	0	150	0	0	0	0	0	0	0	0	0	0	0	0	0	0
FS01.WO1P	1928	285	1	0	0	0	0	0	0	0	14	0	0	136	0	0	0	0	0	0	0	0	0	0	51	0	0	0	0	4	1	0	0	0	100	33	0	0	0	0	0	0	0	0	0	1	0	0	0
FS04.1P	10233	1711	1	0	0	0	0	0	0	0	0	0	0	0	0	0	0	0	0	0	0	0	0	0	0	0	0	0	0	3	0	0	0	0	27	0	0	0	0	0	0	0	0	0	0	0	0	0	2
FS05.1R	2727	381	0	0	0	0	0	0	0	0	0	0	0	0	0	0	0	0	0	0	0	0	0	0	14	0	0	0	0	2	2	0	0	0	89	23	0	0	0	0	0	0	0	0	0	0	0	0	0
FS18.D	5616	636	13	0	0	0	0	0	0	0	5	0	0	253	0	0	0	0	0	0	0	0	0	0	44	0	0	2	0	26	3	0	0	0	63	37	0	0	0	0	0	0	0	0	0	0	0	0	2
FS17.1P	1709	235	1	0	1	0	0	0	0	0	10	0	0	324	0	0	0	0	0	0	0	0	0	0	102	0	0	0	0	1	8	0	0	0	183	119	0	0	0	0	0	0	0	0	0	0	0	0	0
FS17.D	5349	572	39	0	0	0	1	0	0	0	5	0	0	230	0	0	0	0	0	0	0	0	0	0	46	0	0	2	4	13	2	1	0	0	82	31	0	1	0	0	0	0	0	0	0	0	0	0	1
FS07.WO1P	8365	397	10	0	0	0	0	0	0	0	0	0	0	0	0	0	0	0	0	0	0	0	0	0	0	0	0	0	0	8	0	0	0	0	53	0	0	0	0	0	0	0	0	0	0	0	0	0	0
FS04.WO1P	7816	1421	1	0	0	0	0	0	0	0	0	0	0	0	0	0	0	0	0	0	0	0	0	0	0	0	0	0	0	10	0	0	0	0	84	0	0	0	0	0	0	0	0	0	0	0	0	0	0
FS16.1R	3240	352	0	0	0	0	0	0	0	0	0	0	0	0	0	0	0	0	0	0	0	0	0	0	1	0	0	0	0	17	0	0	0	0	86	0	0	0	0	0	0	0	0	0	0	0	0	0	0
FS11.1M	6153	809	10	0	0	0	0	0	0	0	8	0	3	163	0	0	0	2	0	1	0	0	0	1	40	0	0	6	0	6	5	0	0	0	226	50	0	0	2	31	3	0	0	0	0	0	0	0	0
FS22.B	4732	487	1	0	0	0	0	0	0	0	5	2	0	234	0	0	0	0	0	1	0	0	0	2	65	0	0	0	0	23	3	0	0	0	1364	84	0	0	1	4	0	0	0	0	0	0	0	0	0
FS08.1M	4074	1264	1	0	0	0	1	0	0	0	12	0	0	210	0	0	0	0	0	0	0	0	0	0	142	0	0	0	0	23	2	0	0	0	89	58	0	0	0	0	0	0	0	0	0	0	0	0	0
FS01.1P	2876	320	0	0	0	0	0	0	0	0	9	0	0	5	0	0	0	0	0	0	0	0	0	0	74	0	0	0	0	1	4	0	0	0	10	52	0	0	0	0	0	0	0	0	0	1	0	0	0
FS16.B	11419	1187	1	0	0	0	0	0	0	0	0	0	0	0	0	0	0	0	0	0	0	0	0	0	0	0	0	0	0	2	0	0	0	0	67	0	0	0	0	0	0	0	0	0	0	0	0	0	0
FS08.B	7430	246	18	0	0	0	0	0	0	0	3	0	0	10	0	0	0	0	0	0	0	1	0	0	63	0	0	1	0	5	7	0	0	0	3	39	0	0	0	0	0	0	0	0	0	0	0	0	0
FS03.B	2252	157	1	0	2	0	0	0	0	0	3	0	0	19	0	0	0	0	0	0	0	0	0	0	136	0	0	0	0	2	12	0	0	0	13	116	0	0	0	0	0	0	0	0	0	0	0	0	1
FS12.D	8602	2185	41	0	0	0	0	0	0	0	3	0	0	8	0	0	0	0	0	0	0	0	0	0	45	0	0	0	0	6	4	0	0	2	2	53	0	0	0	0	0	0	0	0	0	0	0	0	0
FS06.B	12295	1472	14	0	0	0	0	0	0	0	0	0	0	0	0	0	0	0	0	0	0	0	0	0	0	0	0	0	0	1	0	0	0	0	85	0	0	0	0	0	0	0	0	0	0	0	0	0	1
FS12.B	13250	1181	0	0	0	0	0	0	0	0	0	0	0	0	0	0	0	0	0	0	0	0	0	0	0	0	0	0	0	2	0	0	0	0	42	0	0	0	0	0	0	0	0	0	0	0	0	0	0
FS01.B	6419	593	0	0	0	0	0	0	0	0	0	0	0	0	0	0	0	0	0	0	0	0	0	0	0	0	0	0	0	4	0	0	0	0	130	0	0	0	0	0	0	0	0	0	0	0	0	0	0
FS09.B	13002	1011	0	0	0	0	0	0	0	0	0	0	0	0	0	0	0	0	0	0	0	0	0	0	0	0	0	0	0	2	1	0	0	0	20	0	0	0	0	0	0	0	0	0	0	0	0	0	1
FS11.B	17080	538	0	0	0	0	0	0	0	0	0	0	0	0	0	0	0	0	0	0	0	0	0	0	70	0	0	0	0	1	0	0	0	0	35	0	1	0	0	0	0	0	0	0	0	0	0	0	0
FS18.B	4636	604	0	0	0	0	0	0	0	0	0	0	1	0	0	0	0	0	0	0	0	0	0	0	0	0	0	2	0	6	0	0	0	0	203	0	0	0	0	0	0	0	0	0	0	0	0	0	0
FS02.B	5766	813	17	0	0	0	0	0	0	0	0	0	0	0	0	0	0	0	0	0	0	0	0	0	0	0	0	0	0	1	0	0	0	0	37	0	0	0	0	0	0	0	0	0	0	0	0	0	1
FS06.D	10352	1000	9	0	0	0	0	0	0	0	0	0	0	0	0	0	0	0	0	0	0	0	0	0	0	0	0	0	0	1	0	0	0	0	65	0	0	0	0	0	0	0	0	0	0	0	0	0	1
FS11.D	6545	632	18	0	0	0	0	0	0	0	4	0	0	0	0	0	0	0	0	0	0	0	0	0	10	0	0	0	0	5	1	0	0	0	56	26	0	0	0	0	0	0	0	0	0	0	0	0	0
FS01.D	7714	861	71	0	0	0	0	0	0	0	0	0	0	0	0	0	0	0	0	0	1	0	0	0	3	0	0	0	0	2	0	0	0	0	453	0	0	0	0	0	0	0	0	0	0	0	0	0	2
FS08.D	6668	723	17	0	0	0	0	0	0	0	0	0	0	0	7	0	0	0	0	0	0	0	0	0	5	0	1	1	0	3	0	0	0	0	303	0	0	0	0	0	0	0	0	0	0	0	0	0	1
FS05.B	6409	387	304	0	0	0	0	0	0	0	2	0	0	4	1	0	0	0	0	0	0	0	0	0	12	0	0	0	0	3	0	0	0	0	76	5	0	0	0	0	0	0	0	0	0	0	0	0	1
FS14.B	4594	207	32	0	0	0	0	0	4	0	4	0	0	19	0	4	0	0	0	0	1	0	0	0	64	0	0	0	0	3	5	0	6	0	852	34	0	0	0	0	0	0	0	0	0	0	0	0	5
FS02.D	5999	356	25	0	0	0	0	0	0	0	18	0	0	303	4	0	0	0	0	0	0	0	0	0	59	0	0	0	0	15	3	0	0	0	122	18	0	0	0	0	0	0	0	0	0	0	0	0	1
FS07.B	5409	239	20	0	0	0	0	0	0	0	8	0	0	217	0	0	0	0	0	0	0	0	0	0	54	0	0	0	0	7	5	0	0	0	82	70	0	0	0	0	0	2	0	0	0	0	0	0	0
FS07.D	9380	2283	16	0	0	0	0	0	0	0	0	0	0	0	2	0	0	0	0	0	0	0	0	0	0	0	0	0	0	2	0	0	0	0	37	0	0	0	0	0	0	0	0	0	0	0	0	0	2
FS04.D	4098	587	16	0	0	0	0	0	0	0	0	0	0	0	0	0	0	0	1	0	0	0	0	0	121	0	0	0	0	2	0	0	0	0	64	0	0	0	0	0	0	0	0	0	0	0	0	0	0
FS04.B	8369	722	17	2	0	0	0	0	0	0	0	0	1	0	0	0	0	0	1	0	0	0	0	0	0	0	0	2	0	3	0	0	0	0	70	0	0	0	0	0	0	0	0	1	0	0	0	0	0
FS05.D	5631	952	17	0	0	0	0	0	0	0	0	0	0	0	1	0	0	0	0	0	0	0	0	0	0	0	0	0	0	4	0	0	0	0	39	0	0	0	0	0	0	0	0	1	0	0	0	0	2
FS17.B	10875	1191	25	0	0	0	0	0	0	0	0	0	0	0	0	0	0	0	0	0	0	0	0	0	2	0	0	0	0	0	0	0	0	0	63	0	0	0	0	0	0	0	0	0	0	0	0	0	2
FS06.WO2R	6389	666	24	0	0	0	0	0	0	0	3	0	0	0	2	0	0	0	0	0	0	0	0	0	12	0	0	0	0	6	1	0	0	0	53	42	0	0	0	0	0	0	0	0	0	0	0	0	0
FS12.WO1R	8390	974	119	0	0	0	0	0	0	0	0	0	0	0	0	0	0	0	0	0	0	0	0	0	0	0	0	0	0	2	0	1	0	0	558	0	0	0	0	0	0	0	0	0	0	0	0	0	0
FS05.2M	6408	713	23	0	0	0	0	0	0	0	0	0	0	0	2	0	0	0	0	0	0	0	0	0	4	0	0	0	0	3	0	0	0	0	202	0	0	0	0	0	0	0	0	0	0	0	0	0	1
FS09.WO2P	6150	1393	474	0	0	0	0	0	0	0	0	0	0	0	5	0	0	0	0	0	0	0	0	0	0	0	0	0	0	2	0	0	0	0	33	0	0	0	0	0	0	0	0	0	0	0	0	0	1
FS22.D	7554	747	212	0	0	0	0	0	0	1	0	0	0	0	0	0	0	0	0	0	0	0	0	0	0	0	0	2	0	11	0	0	0	0	201	0	0	0	0	0	0	0	0	0	0	0	0	0	3
FS08.2P	10004	1303	32	0	0	0	0	0	0	0	0	0	0	0	2	0	0	0	0	0	0	0	0	0	0	0	0	1	0	5	0	0	0	0	114	0	0	0	0	0	0	0	0	0	0	0	0	0	1
FS16.2P	3876	620	22	0	0	0	0	0	0	0	0	0	6	0	0	0	0	0	0	0	0	0	0	0	0	0	0	5	0	37	0	0	0	0	208	0	0	0	0	0	0	0	0	0	0	0	0	0	0
FS06.WO1M	10267	2811	20	1	0	0	0	0	0	0	0	0	0	0	0	0	0	0	0	0	4	0	0	0	2	0	0	1	0	0	0	0	0	0	48	0	0	0	0	0	0	1	0	0	0	0	0	0	1
FS04.2M	4068	597	26	1	0	0	0	0	0	0	0	0	0	0	0	0	0	0	0	0	0	0	0	0	143	0	0	0	0	0	0	0	0	0	89	0	0	0	0	0	0	0	0	0	0	0	0	0	1
FS16.WO1R	8490	775	17	1	0	0	0	0	0	0	0	0	1	0	1	0	0	0	1	0	2	0	0	0	0	0	0	5	0	4	0	0	0	0	88	0	0	0	0	0	0	0	0	1	0	0	0	0	0
FS06.2R	5660	3084	1	0	0	0	0	0	0	0	0	0	0	0	2	0	0	0	0	0	0	0	0	0	0	0	0	0	0	2	0	0	0	0	102	0	0	0	0	0	0	0	0	1	0	0	0	0	0
FS05.WO1R	8404	1685	5	0	0	0	0	0	0	0	0	0	0	0	2	0	0	0	0	0	0	0	0	0	2	0	0	0	0	4	0	0	0	0	147	0	0	0	0	0	0	0	0	2	0	0	0	0	0
FS03.2P	4438	652	0	0	0	0	0	2	0	0	3	0	0	0	0	0	0	0	0	0	0	0	0	0	14	0	0	0	0	5	6	0	0	0	128	38	0	0	0	0	0	0	0	0	0	0	0	0	0
FS14.2M.1	7533	1124	38	0	0	0	0	0	0	0	0	0	0	0	5	0	0	0	0	0	0	0	0	0	0	0	0	0	0	0	0	0	0	0	2727	0	0	0	0	0	0	0	0	0	0	0	0	0	1
FS11.WO2R	5899	947	3	0	0	0	0	0	0	0	0	0	1	0	0	0	0	0	0	0	0	0	0	0	8	0	0	0	0	5	0	0	0	0	165	0	0	0	0	0	0	0	0	0	0	0	0	0	0
FS01.2R	7961	1203	58	0	0	0	0	0	0	0	0	0	0	0	2	0	0	0	0	0	0	0	0	0	0	0	0	0	0	17	0	0	0	0	73	0	0	0	0	0	0	0	0	0	0	0	0	0	1
FS14.2M.2	5329	724	10	0	0	0	0	0	0	0	0	0	0	0	1	0	0	0	0	0	0	0	0	0	0	0	0	0	0	3	0	0	0	0	267	0	0	0	0	0	0	0	0	0	0	0	0	0	0
FS07.2R	3190	608	0	0	0	0	0	0	0	0	0	0	0	0	23	0	0	0	0	0	0	0	0	0	0	0	0	0	0	2	0	0	0	0	170	0	0	0	0	0	0	0	0	0	0	0	0	0	0
FS09.2P	5118	1083	2	0	0	0	0	0	0	0	0	0	2	0	5	0	0	0	0	0	0	0	0	0	1	0	0	3	0	6	0	0	0	0	290	0	0	0	0	0	0	0	0	0	0	0	0	0	2
FS02.2P	5710	1143	2	0	0	0	0	0	0	0	0	0	0	0	2	0	0	0	0	0	0	0	0	0	1	0	0	0	0	5	0	0	0	0	96	0	0	0	0	0	0	0	0	0	0	0	0	0	1
FS21.D	6933	1204	2	0	0	0	0	0	0	0	0	0	0	0	0	0	0	0	0	0	0	0	0	0	155	0	0	0	0	7	0	0	0	0	144	0	0	0	0	0	0	0	0	0	0	0	0	0	0
FS17.WO1P	6895	827	1	0	0	0	0	0	0	0	0	0	0	0	4	0	0	0	0	0	0	0	0	0	0	0	0	1	0	3	0	0	0	0	166	0	0	0	0	0	0	0	0	0	0	0	0	0	2
FS11.WO1M	7901	788	27	0	0	0	0	0	0	0	0	0	0	0	0	0	0	0	0	0	0	0	0	0	0	0	0	0	0	4	0	0	0	0	53	0	0	0	0	0	0	0	0	0	0	0	0	0	0
FS18.1M	4960	1072	5	0	0	0	0	0	0	0	0	0	0	0	1	0	0	0	0	0	0	0	0	0	0	0	0	0	0	7	0	0	0	0	35	0	0	0	0	0	0	0	0	0	1	0	0	0	0
FS16.WO3M	9355	973	7	0	0	0	0	1	0	0	0	0	0	0	2	0	0	0	0	0	0	0	0	0	0	0	0	0	0	5	0	0	0	0	281	0	0	0	0	0	0	0	0	0	0	0	0	0	0
FS07.WO3M	7570	875	5	0	0	0	0	0	0	0	0	0	0	0	4	0	0	0	0	0	0	0	0	0	0	0	0	0	0	6	0	0	0	0	43	0	0	0	0	0	0	0	0	0	0	0	0	0	0
FS16.WO2P	14596	860	14	0	0	0	0	0	0	0	0	0	0	0	0	0	0	0	0	0	0	0	0	0	0	0	0	0	0	4	0	0	0	0	65	0	0	0	0	0	0	0	0	0	0	0	0	0	0
FS08.WO2P	8440	883	10	0	0	0	0	0	0	0	0	0	0	0	5	0	0	0	0	0	0	0	0	0	0	0	0	0	0	0	0	0	0	0	727	1	0	0	0	0	0	0	0	0	0	0	0	0	0
FS01.WO2R	14588	208	1	0	0	0	0	0	0	0	0	0	0	0	0	0	0	0	0	0	0	0	0	0	0	0	0	0	0	0	0	0	0	0	8	6	0	0	0	0	0	0	0	0	0	0	0	0	2
FS02.WO3R	6279	635	4	0	0	0	0	0	0	0	0	0	0	0	0	0	0	0	0	0	0	0	0	0	1	0	0	0	0	6	0	0	0	0	36	0	0	0	0	0	0	0	0	2	0	0	0	0	0
FS12.WO2M	8716	1496	75	0	0	0	0	0	0	0	0	0	0	2	0	0	0	0	0	0	0	0	0	0	1	0	0	0	0	8	0	0	0	0	31	0	0	0	0	0	0	0	0	0	0	0	0	0	0
FS02.WO2P	4383	933	11	0	0	3	0	0	0	0	30	0	0	21	0	0	0	0	0	0	0	0	3	0	130	0	0	0	0	13	0	2	0	0	34	6	0	0	0	0	0	0	0	0	0	0	400	3	0
FS18.WO1M	3329	618	7	0	0	0	0	0	0	0	0	0	0	0	3	0	0	0	0	0	0	0	0	0	0	0	2	0	0	15	0	0	0	0	91	0	0	0	0	0	0	0	0	0	0	0	0	0	0
FS22.1R	6176	1083	93	0	0	0	0	0	0	0	0	0	0	0	3	0	0	0	0	0	0	0	0	0	3	0	0	0	0	20	0	0	0	0	62	0	0	0	0	0	0	0	0	0	0	0	0	0	0
FS11.3P	3660	588	8	0	0	0	0	0	0	0	0	0	0	0	1	0	0	0	0	0	0	0	0	0	0	0	0	0	0	2	0	0	0	0	33	0	0	0	0	0	0	0	0	0	0	0	0	0	2
FS17.2R	7667	1060	13	0	0	0	0	0	0	0	0	0	0	0	0	0	0	0	0	0	0	0	0	0	0	0	0	0	0	3	0	0	0	0	242	0	0	0	0	0	0	0	0	0	0	0	0	0	0
FS05.WO2M	10091	1254	1	0	0	0	0	0	0	0	0	0	0	0	2	0	0	0	0	0	0	0	0	0	0	0	0	0	0	5	0	0	0	0	148	0	3	0	0	0	0	0	0	0	0	0	3	0	3
FS04.WO2M	5028	1080	2	0	0	0	0	0	0	0	0	0	0	0	0	0	0	0	0	0	0	0	0	0	0	0	0	0	0	5	0	0	0	0	1374	0	0	0	0	0	0	0	0	0	0	0	0	0	1
FS02.3R	4603	755	0	0	0	0	0	0	0	0	0	0	0	0	0	0	0	0	0	0	0	0	0	0	0	0	0	0	0	18	0	0	0	0	94	0	0	0	0	0	0	0	0	0	0	0	0	0	1
FS06.3P	6815	1255	11	0	0	0	0	0	0	0	0	0	0	0	0	0	0	0	0	0	0	0	0	0	0	0	0	0	0	5	0	0	0	0	148	0	0	0	0	0	0	0	0	0	0	0	0	0	0
FS01.3M	5630	997	1	0	0	0	0	0	0	0	0	0	0	0	0	0	0	0	0	0	0	0	0	0	0	0	0	0	0	3	0	0	0	0	139	3	0	0	0	0	0	0	0	0	0	0	0	0	0
FS07.WO2R	7141	702	0	0	0	0	0	0	0	0	0	0	0	0	0	0	0	0	0	0	0	0	0	0	0	0	0	0	0	6	0	0	0	0	180	0	0	0	0	0	0	0	0	0	0	0	0	0	1
FS18.2R	4113	895	38	0	0	0	0	0	0	0	0	0	0	0	0	0	0	0	0	0	0	0	0	0	0	0	0	0	0	19	0	0	0	0	102	0	0	0	0	0	0	0	0	0	0	0	1	0	0
FS09.3M	5689	990	0	0	0	0	0	0	0	0	37	0	0	19	0	0	1	0	0	0	0	0	1	0	152	0	0	0	0	1	0	0	0	0	79	2	0	0	0	0	0	0	0	0	0	0	352	2	2
FS18.WO2R	6323	1081	0	0	0	0	0	0	0	0	0	0	0	0	0	0	0	0	0	0	0	0	0	0	2	2	0	0	0	18	0	0	0	0	321	0	0	0	0	0	0	0	0	0	0	0	0	0	0
FS03.WO2P	3810	550	23	0	0	0	0	0	0	0	0	0	0	0	2	0	0	0	0	0	0	0	0	0	1	0	0	0	0	7	0	0	0	0	140	0	0	0	0	0	0	0	0	0	0	0	0	0	0
FS21.1R	7257	676	158	0	0	0	0	0	0	0	0	0	0	0	0	0	0	0	0	0	0	0	0	0	0	0	0	0	0	4	0	0	0	0	6	0	0	0	0	0	0	0	0	0	0	0	0	0	0
FS22.WO2P	8525	791	10	0	0	0	0	0	0	0	0	0	0	0	0	0	0	0	0	0	0	0	0	0	0	0	0	0	0	28	0	0	0	0	96	0	0	0	0	0	0	0	0	0	0	0	0	0	0
FS04.3R	2302	341	0	0	0	0	0	0	0	0	0	0	0	0	0	0	0	0	0	0	0	0	0	0	0	0	0	0	0	0	0	0	0	0	19	0	0	0	0	0	0	0	0	0	0	0	0	0	0
FS03.WO3M	5159	755	42	0	0	0	0	0	0	0	0	0	0	0	1	0	0	0	0	0	0	0	0	0	0	0	0	0	0	15	0	0	0	0	38	0	0	0	0	0	0	0	0	0	0	0	0	0	1
FS01.WO3M	8347	1653	20	0	0	0	0	0	0	0	0	0	0	0	1	0	0	0	0	0	0	0	0	0	0	0	0	1	0	5	0	0	0	0	18	0	0	0	0	0	0	0	0	0	0	0	2	0	2
FS04.WO3R	5850	788	24	0	0	0	0	0	0	0	0	0	0	0	2	0	0	0	0	0	0	0	0	0	6	0	0	0	0	4	0	0	0	0	287	0	0	0	0	0	0	0	0	0	0	0	0	0	4
FS03.D	4722	609	15	0	0	0	0	0	0	0	0	0	0	0	0	0	0	0	0	0	0	0	0	0	2	0	0	0	0	10	0	0	0	0	24	0	0	0	0	0	0	0	0	0	0	0	0	0	3
FS08.WO3R	3905	546	23	0	0	0	0	0	0	0	0	0	0	0	18	0	0	0	0	0	0	0	0	0	0	0	0	0	0	8	0	0	0	0	204	0	0	0	0	0	0	0	0	0	0	0	0	0	0
FS22.WO1R	10906	745	18	0	0	0	0	0	0	0	0	0	0	0	2	0	0	0	0	0	0	0	0	0	2	0	0	0	0	1	0	0	0	0	105	1	0	0	0	0	0	0	0	0	0	0	0	0	1
FS17.WO3M	16100	504	11	0	0	0	0	0	0	0	0	0	0	0	2	0	0	0	0	0	0	0	0	0	1	0	0	0	0	3	0	0	0	0	33	0	0	0	0	0	0	0	0	0	0	0	0	0	1
FS22.3M	5566	1559	230	0	0	0	0	0	0	0	0	0	0	0	1	0	0	0	0	0	0	0	0	0	0	0	0	0	0	6	0	0	0	0	19	0	0	0	0	0	0	0	0	0	0	0	1	0	0
FS12.2M	6699	1375	27	0	0	4	0	0	0	0	34	0	0	29	1	0	0	0	0	0	0	0	0	0	190	0	0	0	0	6	0	0	0	0	20	7	0	0	0	0	0	0	0	0	0	0	397	3	1
FS18.WO3P	7789	928	28	0	0	0	0	0	0	0	0	0	0	0	9	0	0	0	0	0	0	0	0	0	23	0	2	0	0	8	0	0	0	0	138	0	0	0	0	0	0	0	0	0	0	0	0	0	2
FS18.3P	6453	798	37	0	0	0	0	0	0	0	0	0	0	0	10	0	0	0	0	0	0	0	0	0	22	0	0	0	0	6	0	0	0	0	81	0	0	0	0	0	0	0	0	0	0	0	0	0	0
FS09.WO3M	6138	582	20	0	0	0	0	0	0	0	0	0	0	0	0	0	0	0	0	0	0	0	0	0	2	0	0	0	0	3	0	0	0	0	38	0	0	0	0	0	0	0	0	0	0	0	2	0	1
FS02.WO1M	5448	744	13	0	0	0	0	0	0	0	7	0	0	5	0	0	0	0	0	0	0	0	0	0	31	0	0	0	0	10	0	0	0	0	19	0	0	0	0	0	0	0	0	0	0	0	123	1	0
FS21.WO2M	10335	2424	0	0	0	0	0	0	0	0	8	0	0	2	1	0	0	0	0	0	0	0	0	0	38	0	0	0	0	4	0	0	0	0	1	0	0	0	0	0	0	0	1	0	0	0	130	0	2
FS05.WO3P	5166	763	10	0	0	0	0	0	0	0	7	0	0	8	2	0	2	0	0	0	0	0	0	0	34	0	0	0	0	4	0	2	0	0	173	1	0	0	0	0	0	0	0	0	0	0	210	0	3
FS12.3P	6656	757	0	0	0	0	0	0	0	0	4	0	0	1	0	0	0	0	0	0	0	0	0	0	17	0	0	0	0	24	0	0	0	0	2	0	0	0	0	0	0	0	0	0	0	0	86	0	0
[truncated: 1,839 more columns]

## Sheet: key
Key
FS = fibre study samples
sample numbers = study IDs of individual dogs
B = baseline (day -14)
D = after diet changes (day 0)
1R = first supplement resistant starch
1P = first supplement psyllium
1M = first supplment methylcellulose
2R = second supplement resistant starch
2P = second supplement psyllium
2M = second supplement methylcellulose
3R = third supplement resistant starch
3P = third supplement psyllium
3M = third supplement methylcellulose
WO = end of washout phase (with number and letter indicating which washout and at the end of which dietary fibre, similar to above)
